# Supplementary material for: CD40 signal rewires fatty acid and glutamine metabolism for stimulating macrophage anti-tumorigenic functions
Source: Nat Immunol. 2023 Feb 23;24(3):452–62. doi: 10.1038/s41590-023-01430-3 (PMC9977680; doi:10.1038/s41590-023-01430-3)
Supplement: Supplementary file 3 — Source data for graphs in Fig. 1. [file 41590_2023_1430_MOESM3_ESM.xlsx]

## Sheet: Fig. a
FGK45	-	+
	1.69541	2.27791
	1.3117	3.52367
	0.79237	4.40482
	1.42066	5.788
	1.06009	3.30821
	1.06009	3.30821

## Sheet: Fig. b
	splenic Mq	PBS	FGK45
	2200	4854	7653
	1232	4655	7566
	2032	3802	5535
	3762	5211	5550
	2876	5321	6454
	2242	5021	5879

## Sheet: Fig. c
	splenic Mq	PBS	FGK45
	567	1200	1880
	587	1554	1700
	302	1065	2243
	387	1132	2100
	403	1088	1678
	387	1360	1709

## Sheet: Fig. d
	Glc	time	6	12	18	24	30	36	42	48	54	60	66	72	78	84	90	96	102	108	114	120	126	132	138	144	150	156	162	168	174	180	186	192	198	204	210	216	222	228	234	240
Ctrl	-	-	29.9823	29.8953	29.8119	29.3242	29.7872	29.1499	29.007	28.8201	28.8511	28.3256	27.7944	27.3601	27.3118	27.1577	27.0173	27.3654	27.1622	27.0282	27.2531	27.3225	27.4536	27.4866	27.3942	27.2307	26.9719	26.7858	26.6113	26.5217	26.2666	26.1247	25.8498	25.5133	25.459	25.3151	24.4102	24.671	24.4088	24.2643	24.0026	24.1068
			29.1947	25.2155	25.3502	26.056	28.6483	28.1719	27.7087	27.4925	27.5009	26.7133	26.0124	25.5469	25.5558	25.355	25.2875	25.8757	25.3593	25.0539	25.1956	25.6416	25.886	25.9019	25.6455	25.4366	25.0143	24.627	24.5241	24.2536	23.9662	23.9924	23.682	23.3553	23.451	23.5223	22.3041	22.8224	22.7174	22.6294	22.4178	22.7003
			29.6834	29.9691	30.275	27.2025	31.1086	30.385	30.195	30.3382	30.7142	30.2201	29.7323	29.1001	29.0411	28.9148	28.6967	29.0166	28.6779	28.471	28.8065	28.7054	28.8846	28.8836	29.0106	28.8852	28.7434	28.6905	28.4862	28.5508	28.3479	28.1778	27.8779	27.6307	27.4284	27.2493	26.5686	26.6519	26.3555	26.1152	26.0827	26.0448
Ctrl	+	+	27.5933	26.5837	26.176	26.5863	29.5453	28.9445	29.1949	28.9962	29.0599	28.7172	28.3665	27.974	27.8671	27.7279	27.6417	27.7982	27.7386	27.8023	28.0635	28.0658	28.2024	28.2604	28.4025	28.2687	28.213	28.1643	28.0765	28.1423	27.9533	27.6325	27.4669	27.0261	26.9585	26.6989	25.8644	25.9735	25.594	25.3401	24.9778	24.8322
			29.0829	28.9985	28.9175	28.4444	28.8935	28.2754	28.1368	27.9555	27.9856	27.4759	26.9605	26.5393	26.4925	26.343	26.2068	26.5444	26.3473	26.2173	26.4355	26.5028	26.63	26.662	26.5723	26.4138	26.1628	25.9822	25.813	25.6465	25.4786	25.341	25.0743	24.7479	24.6953	24.5556	24.1661	24.4243	24.1647	24.0217	23.7626	23.1425
			29.1829	28.1285	28.1175	28.1444	28.8135	28.1754	28.2368	27.9156	27.0856	26.1476	26.1605	26.1393	27.4925	26.143	26.2068	26.1144	26.1135	26.2173	26.4355	26.5028	26.63	26.662	26.5723	26.4138	26.1628	25.9822	25.813	25.6465	25.4786	25.341	25.0743	24.7479	24.6953	24.5556	24.1661	24.4243	24.1647	24.0217	23.7626	23.1425
LPS	-	-	29.9968	29.3368	28.7778	30.9498	27.0959	29.7783	28.996	28.6395	32.6044	29.6583	28.5654	27.3206	26.7306	25.6907	24.8014	24.1781	22.9815	21.8778	21.3019	20.1573	19.7811	18.84	18.0822	17.4837	16.8474	16.1816	15.4474	15.1344	14.6575	14.0613	13.4682	12.8115	12.3092	11.929	10.6813	10.868	10.1966	9.82177	9.67938	9.29336
			30.6208	30.972	30.4909	33.1487	28.8639	30.5561	28.9065	28.4637	26.2547	27.826	28.7953	27.5034	26.7182	25.6063	24.4965	23.7947	22.8214	21.9125	20.8051	20.0772	19.4343	18.8688	18.112	17.5098	16.6949	15.8383	15.2376	14.7761	14.1881	13.5208	13.0173	12.2666	12.0003	11.8117	10.1581	10.3826	9.82467	9.77465	8.94	9.08969
			32.1794	30.1231	30.0277	28.2412	29.6293	26.7982	26.3894	27.126	25.4431	27.3262	26.2052	25.1113	24.0114	23.0992	22.358	21.5615	20.5881	19.6993	19.0041	18.2914	17.4513	16.8078	16.2479	15.5098	14.7998	14.45	13.5293	13.3013	12.6868	12.2036	11.5952	10.9045	10.5929	10.2079	8.97987	9.10838	8.51649	8.05451	7.96527	7.89265
LPS	+	+	29.3361	28.455	27.864	31.1922	29.2616	36.0868	27.5572	33.0595	32.1815	37.5804	30.2801	30.5407	29.9765	29.7466	29.3077	25.8682	29.3119	29.9806	29.8756	29.3722	28.614	27.7473	27.2783	26.5675	25.985	25.1144	24.6297	24.1031	23.1747	22.7697	21.9757	21.2931	20.9271	20.4487	19.1744	18.934	18.4533	18.0542	17.1998	17.299
			30.6208	30.972	30.4909	33.1487	28.8639	30.5561	30.1426	28.4637	26.2547	27.826	28.7953	27.5034	26.7182	25.6063	24.4965	24.1741	22.8214	21.9125	20.8051	20.0772	19.4343	18.8688	18.112	17.5098	16.6949	15.8383	15.2376	14.7761	14.1881	13.5208	13.0173	12.2666	12.0003	11.8117	10.1581	10.3826	9.82467	9.77465	8.94	9.08969
			32.1794	30.1231	30.0277	28.2412	29.6293	26.7982	29.3086	27.126	25.4431	27.3262	26.2052	25.1113	24.0114	23.0992	22.358	25.39	20.5881	19.6993	19.0041	18.2914	17.4513	16.8078	16.2479	15.5098	14.7998	14.45	13.5293	13.3013	12.6868	12.2036	11.5952	10.9045	10.5929	10.2079	8.97987	9.10838	8.51649	8.05451	7.96527	7.89265
FGK45	-	-	23.0774	23.1251	22.6892	21.7986	25.3981	25.5056	25.6707	25.9753	26.3691	26.0352	25.6241	25.5483	25.7252	25.6394	25.7567	26.38	26.467	26.784	27.2345	27.6606	27.8654	28.0884	28.442	28.5807	28.5597	28.5648	28.6032	28.6256	28.5308	28.5552	28.3819	28.1905	28.2601	28.0285	27.2017	27.2765	27.0066	26.8644	26.6685	26.6137
			30.965	30.2133	29.8752	30.8347	34.6333	34.057	34.3761	35	35.0417	35.2196	34.8188	34.7055	34.8637	34.9531	34.6108	34.2954	33.9592	34.516	34.9864	35.3831	35.686	36.0026	36.4725	36.4485	36.4532	36.4242	36.2855	36.3826	36.3841	36.1138	35.8201	35.3398	35.2175	35.1893	34.1444	34.2378	33.7998	33.667	33.3477	33.3889
			35.2704	33.5749	33.833	34.7641	38.8536	38.6499	38.93	38.5533	38.9182	38.6988	38.2547	37.2845	36.8493	36.4256	36.3434	36.7337	36.5181	36.6474	37.1069	37.2579	37.4462	37.382	37.4845	37.401	37.3099	36.9546	36.6587	36.4393	36.2068	35.7699	35.1798	34.6422	34.4934	34.1303	33.1157	33.0616	32.6072	32.3439	31.8505	31.7751
FGK45	+	+	32.6968	33.0578	30.7433	32.334	37.9491	38.2824	35.1661	39.7823	38.9492	40.1038	39.4509	39.048	38.9934	39.1263	39.4552	40.155	40.2727	40.5773	41.0162	40.799	40.7222	40.6838	40.4254	40.0744	39.8646	39.3829	38.8585	38.6928	38.5223	38.2186	37.6301	37.2828	37.0237	36.9943	36.0753	36.408	36.1058	35.9283	35.9549	36.0556
			33.0791	33.5655	31.103	33.3605	36.0067	35.5517	40.8198	37.9784	38.7237	41.3267	40.5186	39.9146	39.833	39.4869	39.4094	39.9976	39.7599	39.7085	39.9022	39.8574	39.7029	39.7593	39.4184	39.0231	38.8908	38.4967	37.9385	37.8235	37.4892	37.3072	37.0475	36.458	36.4205	36.2007	35.34	35.5932	35.2982	35.4534	35.1112	35.1135
			30.4674	30.3858	32.2835	32.2319	36.9774	36.8928	36.4189	35.7544	35.4415	34.7378	34.302	33.549	33.425	33.4921	33.5711	33.8866	33.7816	33.9625	33.9898	33.9333	34.1704	33.9471	33.6831	33.6789	33.1385	32.9776	32.6475	32.2304	31.8982	31.7009	31.3989	30.9557	30.8358	30.5083	29.7307	29.8271	29.3988	29.1062	28.9693	28.7309
					Ctrl	Ctrl	LPS	LPS	FGK45	FGK45
				FGK45	-	+	-	+	-	+
					2.11674	2.21674	2.24992	2.15078	2.10946	2.10857
					2.11674	2.25634	2.08888	2.26801	2.18625	2.22685
					2.11674	2.27453	2.05425	2.502	2.49458	2.2166
					2.11674	2.42648	2.27376	2.98315	2.56305	2.49115
					2.11674	2.55889	2.20087	3.21382	2.73721	2.47996
					2.11674	2.53268	2.10608	3.33607	2.82871	2.48309
					2.11674	2.49216	2.00538	3.69255	2.85817	2.63552
					2.11674	2.49753	2.00944	3.82107	2.93536	2.72978
					2.11674	2.46637	1.98761	3.91733	3.01622	2.89846
					2.11674	2.45663	2.0273	3.91821	3.03527	2.94974
					2.11674	2.3921	2.06503	3.87326	3.02977	2.99352
					2.11674	2.37664	2.09783	3.82967	3.0134	2.99136
					2.11674	2.36286	2.15861	3.85614	3.03261	3.01774
					2.11674	2.36699	2.1718	3.91093	3.04649	3.04677
					2.11674	2.33309	2.21002	4.10179	3.1657	3.18567
					2.11674	2.32995	2.24373	4.21623	3.24882	3.26975
					2.11674	2.34786	2.28286	4.4747	3.45013	3.49614
					2.11674	2.34375	2.31119	4.56688	3.52487	3.60081
					2.11674	2.33891	2.32347	4.63932	3.6012	3.69867
					2.11674	2.3449	2.22676	4.72898	3.74078	3.90497
					2.11674	2.35817	2.26907	4.80393	3.86762	4.07708
					2.11674	2.3439	2.28384	4.7579	3.89459	4.12316
					2.11674	2.36724	2.34759	4.7402	3.98518	4.22691
					2.11674	2.36808	2.37892	4.68507	4.22323	4.27028
					2.11674	2.36943	2.44629	4.61901	4.28063	4.32183
					2.11674	2.36566	2.45583	4.69745	4.29015	4.33109
					2.11674	2.35896	2.49758	4.56726	4.28325	4.3344
					2.11674	2.40676	2.48609	4.88749	4.34102	4.89413

## Sheet: Fig. e
	Glc	time	6	12	24	30	42	48	60	66	78	84	96	102	114	120	132	138	150	156	162	174	186	192	204	210	222	228	240
Ctrl	-	-	2.22145	2.54377	2.58032	2.28811	2.96801	2.95421	2.91002	2.9097	2.87013	2.86684	2.8327	2.82792	2.80126	2.77094	2.71627	2.71966	2.63107	2.5755	2.57772	2.64622	2.63493	2.64176	2.65069	2.66701	2.65004	2.63111	2.63599
			2.27963	2.02328	2.35291	2.48228	3.06367	2.98188	2.9795	2.99915	2.98622	2.94941	2.70486	2.58593	2.57558	2.58283	2.5069	2.50135	2.63289	2.69226	2.68245	2.63093	2.68107	2.65761	2.68097	2.67682	2.68306	2.68186	2.6954
			2.24388	2.24132	2.56146	2.2475	1.95206	1.94398	1.88587	1.89065	1.8714	1.85461	1.86275	1.88155	1.86855	1.8867	1.8894	1.88637	1.89199	1.89576	1.88706	1.88382	1.88822	1.87215	1.87963	1.88797	1.88719	1.8928	1.87869
Ctrl	+	+	2.12199	2.61697	2.40345	2.68802	2.25184	2.25067	2.19324	2.19064	2.13773	2.15565	2.1681	2.21115	2.20605	2.22747	2.21979	2.21241	2.23549	2.21149	2.20842	2.21861	2.22847	2.20409	2.25769	2.24054	2.25745	2.25686	2.22574
			2.22199	2.41697	2.40345	2.68802	2.15184	2.15067	2.29324	2.29064	2.03773	2.05565	2.1781	2.27115	2.20605	2.22747	2.21979	2.21241	2.23549	2.21149	2.20842	2.21861	2.22847	2.20409	2.25769	2.24054	2.25745	2.25686	2.22574
			2.12199	2.61697	2.40345	2.68802	2.25184	2.25067	2.19324	2.19064	2.13773	2.15565	2.1681	2.21115	2.20605	2.22747	2.21979	2.21241	2.23549	2.21149	2.20842	2.21861	2.22847	2.20409	2.25769	2.24054	2.25745	2.25686	2.22574
LPS	-	-	1.88023	1.96779	2.29603	2.61276	2.61972	2.41665	1.97537	1.97115	1.94926	1.93618	1.94876	1.94398	1.97565	1.97976	2.01225	2.03698	2.05583	2.0587	2.07618	2.1243	2.13199	2.12183	2.18467	2.19532	2.23982	2.2329	2.23651
			2.06615	2.12604	2.04973	2.21488	2.07264	2.00301	2.05283	2.09805	2.0586	2.17124	2.18229	2.24226	2.30182	2.34141	2.34898	2.40987	2.43339	2.49019	2.45443	2.57401	2.58358	2.62053	2.66396	2.71977	2.76877	2.80667	2.86507
			2.54032	2.53958	1.80398	2.01291	1.83999	1.8218	1.75919	1.75433	1.78684	1.78382	1.84393	1.87802	1.93759	1.93602	1.99034	2.0006	2.05268	2.07639	2.11016	2.15551	2.21577	2.22992	2.31137	2.33736	2.425	2.42272	2.47844
LPS	+	+	1.90027	2.0799	2.37784	2.67892	2.78924	2.83952	3.14802	3.34585	3.4633	3.54892	3.55211	3.55244	3.5849	3.67429	3.89374	4.02112	4.27867	4.38793	4.47226	4.57054	4.64108	4.64066	4.63021	4.54511	4.48221	4.46664	4.37437
			2.56545	2.35124	2.77854	3.20109	3.46095	3.47787	3.78858	3.8447	3.9014	3.89299	3.8619	3.77817	3.7687	3.79364	3.95783	4.06421	4.35914	4.43542	4.52817	4.64044	4.7445	4.71336	4.69213	4.66446	4.59436	4.50897	4.41216
			2.45917	2.20815	2.41615	2.75274	2.72554	2.91174	3.19515	3.32966	3.43027	3.35586	3.23252	3.182	3.22483	3.29544	3.52471	3.65036	3.94301	4.04285	4.12731	4.22197	4.30741	4.25406	4.27848	4.2386	4.18843	4.71151	4.56824
FGK45	-	-	2.74252	2.76833	3.03306	3.29932	3.24791	3.30035	3.11649	3.12209	3.07304	3.04552	3.09786	3.11858	3.15653	3.16919	3.17328	3.22782	3.25964	3.22156	3.23633	3.21782	3.22011	3.1874	3.23874	3.22239	3.26161	3.25054	3.20619
			2.12591	2.02078	2.33161	2.18313	2.46309	2.63604	2.71863	2.8338	2.98745	3.01954	3.00506	2.97276	2.97207	2.99332	3.17968	3.29678	3.5952	3.74001	3.8842	4.13427	4.37604	4.42465	4.54152	4.6264	4.65597	4.70778	4.74372
			2.05994	1.76964	2.11908	2.20671	2.50063	2.54975	2.7394	2.8502	2.98818	3.04076	2.98639	2.94887	2.96924	2.97696	3.14414	3.22186	3.49554	3.61304	3.68307	3.87024	4.00672	4.07172	4.1753	4.22089	4.32432	4.31211	4.29985
FGK45	+	+	1.77663	1.90551	2.16556	2.14844	2.16199	2.22089	2.38136	2.44763	2.61166	2.66687	2.77193	2.81193	2.86988	2.93607	3.04175	3.12039	3.26846	3.34724	3.43941	3.63409	3.77788	3.80049	3.87914	3.91394	3.91336	3.92227	3.91378
			2.12591	2.02078	2.33161	2.18313	2.46309	2.63604	2.71863	2.8338	2.98745	3.01954	3.00506	2.97276	2.97207	2.99332	3.17968	3.29678	3.5952	3.74001	3.8842	4.13427	4.37604	4.42465	4.54152	4.6264	4.65597	4.70778	4.74372
			2.05994	1.76964	2.11908	2.20671	2.50063	2.54975	2.7394	2.8502	2.98818	3.04076	2.98639	2.94887	2.96924	2.97696	3.14414	3.22186	3.49554	3.61304	3.68307	3.87024	4.00672	4.07172	4.1753	4.22089	4.32432	4.31211	4.29985
			Ctrl	Ctrl	LPS	LPS	FGK45	FGK45
		FGK45	-	+	-	+	-	+
			28.33	29.7872	29.453	29.9944	33.2823	34.4631
			28.33	29.007	28.5684	29.8213	33.4642	34.7603
			28.03	28.8201	28.572	29.677	33.6029	34.9558
			27.33	28.3256	27.8919	29.8724	33.7172	35.4538
			27.33	27.7944	28.3432	28.7718	33.3658	36.8873
			27.56	27.3118	26.296	27.1075	33.0475	35.2952
			28.84	27.1577	25.25	26.264	33.0028	34.8337
			28.44	27.3654	23.4213	25.5415	33.2085	34.8133
			27.33	27.1622	22.4343	24.0169	33.1443	34.7092
			26.02	27.2531	20.5765	22.72	33.9915	35.0051
			26.23	27.3225	19.7588	22.0625	34.3558	34.9296
			27.02	27.4866	18.2218	20.4486	34.7362	34.8425
			27.02	27.3942	17.6141	19.9131	34.9865	34.5683
			27.02	26.9719	16.3489	17.6333	35.0173	34.0773
			27.02	26.7858	15.735	17.9682	34.8928	33.724
			27.02	26.5217	14.5955	16.8377	34.7217	33.0195
			26.54	26.2666	14.0142	15.1435	34.6107	32.7411
			27.02	25.8498	12.8844	14.0113	34.0386	32.2091
			27.02	25.5133	12.1359	14.2563	33.6297	31.7507
			25.4	25.3151	11.4544	13.5844	33.2688	31.4292
			25.01	24.4102	10.053	12.1763	32.3426	30.6291
			24.01	24.4088	9.70088	11.765	31.9571	30.5802
			24.99	24.2643	9.33599	11.3941	31.786	30.4775
			23.42	24.1068	8.88609	10.8875	31.341	30.1941

## Sheet: Fig. f
	Ctrl	Ctrl	LPS	LPS	FGK45	FGK45
Glc	-	+	-	+	-	+
ilb	0.946058	1.41421	2.46229	32.6724	26.1121	25.0087
	1.1019	0.888843	4.72397	28.1067	30.3414	28.2465
	0.959264	1.34723	3.24901	32.7584	27.2843	32.8996
	Ctrl	Ctrl	LPS	LPS	FGK45	FGK45
Glc	-	+	-	+	-	+
tnf	1.12506	1.12506	3.50642	12.042	9.91766	8.87656
	0.946058	1.07177	2.96905	9.64646	9.84915	9.98664
	0.939523	0.993092	2.94854	9.12611	8.11168	8.1681
	Ctrl	Ctrl	LPS	LPS	FGK45	FGK45
Glc	-	+	-	+	-	+
il6	1.17013	1.19471	2.50822	7.60352	7.19336	9.42614
	0.918064	0.844791	1.86176	6.57352	8.9797	9.55772
	0.93088	1.03288	1.64338	8.49531	7.2434	7.98154
	Ctrl	Ctrl	LPS	LPS	FGK45	FGK45
Glc	-	+	-	+	-	+
il12	1.06683	1.1434	3.37137	18.1681	18.8696	17.9361
	1.03766	0.698985	3.68926	18.2944	16.8343	15.3081
	0.903335	1.05946	2.50244	17.7571	14.3234	18.188

## Sheet: Fig. g
	Ctrl	FGK45	FGK45+Rot	FGK45+Oligo
il1b	0.922316	19.8812	4.93597	1.56193
	0.941696	16.188	4.24773	2.19365
	1.15135	15.2079	5.32704	1.85746
	Ctrl	FGK45	FGK45+Rot	FGK45+Oligo
tnf	1.01866	11.966	2.26283	2.26406
	1.01162	7.92439	1.01853	1.39961
	0.97041	7.9564	2.52567	1.29834
	Ctrl	FGK45	FGK45+Rot	FGK45+Oligo
il6	0.903335	23.3174	4.34808	4.4014
	0.981686	18.6026	5.07474	2.7864
	1.12766	22.4766	5.13897	3.27918
	Ctrl	FGK45	FGK45+Rot	FGK45+Oligo
il12	0.907519	11.3924	3.02843	3.46374
	1.20581	12.1681	3.36359	2.95975
	0.913831	13.1896	3.01049	2.02817
