# Supplementary material for: CD40 signal rewires fatty acid and glutamine metabolism for stimulating macrophage anti-tumorigenic functions
Source: Nat Immunol. 2023 Feb 23;24(3):452–62. doi: 10.1038/s41590-023-01430-3 (PMC9977680; doi:10.1038/s41590-023-01430-3)
Supplement: Supplementary file 4 — Source data for graphs in Fig. 2. [file 41590_2023_1430_MOESM4_ESM.xlsx]

## Sheet: Fig. a
OCR	time (min)	0	6	12	18	24	30	36	42	48	54	60	66	72	78	84	90
	Glc.-deficint medium-Ctrl	51.8457	48.5296	53.0584	52.1688	15.608	17.3151	17.6985	51.252	60.4142	67.0036	50.3726	48.8965	46.1089	0.243847	0.217792	0.22
		45.6002	45.2874	45.576	45.6588	28.1057	29.3093	29.4849	72.884	76.092	82.3055	63.9775	60.3168	56.6452	13.9851	15.3319	12.8425
		47.6093	46.6494	53.0575	46.597	26.1092	29.5744	30.8894	69.7956	72.8238	76.3882	57.0433	53.7068	50.445	13.1297	13.5253	11.6269
		51.1704	51.7249	50.04	51.089	21.7126	23.3878	24.8959	70.5412	76.3783	79.9426	62.8324	57.1586	53.9982	8.8074	9.20395	6.80639
		53.0488	52.6188	52.7676	52.774	22.6887	24.9913	29.5261	79.9215	87.2141	90.3459	67.9636	60.4263	51.9207	5.67896	6.16727	3.30542
	Glc.-deficint mediumFGK45	74.7183	76.8385	71.1381	82.2906	30.6487	30.185	31.5148	141.831	148.751	146.078	129.762	115.913	104.179	15.5425	16.4912	15.3449
		73.5218	73.3844	81.2425	76.1119	34.0386	34.3725	34.303	141.824	147.328	156.188	137.082	124.87	113.602	21.5675	23.8963	20.6932
		70.6466	68.46	75.2845	75.0536	25.5909	25.8018	22.7314	124.542	137.117	142.616	121.102	106.303	93.243	3.16268	2.84848	2
		77.5014	76.9729	85.6669	79.2894	24.0458	23.9862	25.1282	131.998	141.077	144.682	130.078	118.563	107.265	12.9832	14.3179	12.3215
		99.7039	102.076	102.72	104.098	42.7304	42.8385	40.7967	145.586	155.698	157.548	140.467	123.27	110.589	18.9527	21.3981	18.8481
	Glc.-deficint medium-Ctrl	Glc.-deficint mediumFGK45
Eto-sensitivitive OCR	11.1	28.94
	16.78	23.26
	19.27	27.88
	17.62	20.62
	15.72	28.17

## Sheet: Fig. b
	Ctrl	FGK45	FGK45+Eto
Ilb	1.14605	14.8941	1.95432
	0.963707	13.0142	2.04173
	0.905425	15.4193	2.2921
	Ctrl	FGK45	FGK45+Eto
Tnf	0.988514	8.58597	1.99078
	0.935191	8.85349	1.48515
	1.08173	10.4348	1.18372
	Ctrl	FGK45	FGK45+Eto
Il6	1.02811	9.51366	3.86375
	1.03527	9.85143	3.605
	0.939523	9.31065	3.16017
Il12	Ctrl	FGK45	FGK45+Eto
	1.01162	17.3867	3.93583
	1.09936	17.1887	3.04547
	0.899171	18.4193	2.19872

## Sheet: Fig. c
Il1b	Ctrl	Ctrl	Cpt1a sgRNA-1	Cpt1a sgRNA-1	Cpt1a sgRNA-2	Cpt1a sgRNA-2
FGK45	-	+	-	+	-	+
	0.954842	15.0671	0.825496	1.40769	1.37872	1.34102
	1.00928	11.3399	0.587774	2.03261	0.961483	1.22547
	1.03766	10.5074	1.2086	2.53737	0.728668	1.60585
Tnf	Ctrl	Ctrl	Cpt1a sgRNA-1	Cpt1a sgRNA-1	Cpt1a sgRNA-2	Cpt1a sgRNA-2
FGK45	-	+	-	+	-	+
	0.913831	6.43828	0.858565	0.888843	0.926588	1.11729
	1.1487	5.38	1.06437	0.823591	0.946058	0.812252
	0.952638	5.69134	1.04972	0.907519	1.08674	0.858565
Il6	Ctrl	Ctrl	Cpt1a sgRNA-1	Cpt1a sgRNA-1	Cpt1a sgRNA-2	Cpt1a sgRNA-2
FGK45	-	+	-	+	-	+
	0.926588	4.24901	1	0.773782	0.895025	1.26576
	0.993092	4.86791	1.28343	0.993092	0.852635	1.31951
	1.08674	3.91768	1.18099	0.907519	0.946058	1.04972
Il12	Ctrl	Ctrl	Cpt1a sgRNA-1	Cpt1a sgRNA-1	Cpt1a sgRNA-2	Cpt1a sgRNA-2
FGK45	-	+	-	+	-	+
	1.07425	6.60542	0.497695	0.302149	0.317171	1.05215
	1.12766	6.29701	0.529732	0.225834	0.99539	0.556068
	0.825496	6.91004	0.312805	0.300062	0.608502	0.497695

## Sheet: Fig. d
OCR	time (min)	6	12	18	24	30	36	42	48	54	60	66	72	78	84
	Ctrl	25.6806	24.4695	24.1689	25.7808	22.9914	14.839	14.5841	15.249	44.0766	42.251	44.2186	11.6095	10.626	11.3287
		25.8045	25.4889	23.6572	24.7612	23.8914	17.047	15.9276	16.6174	50.1248	51.9285	50.8648	13.6945	13.5206	12.6582
		25.2454	25.6397	25.5085	24.8828	22.0589	15.9477	16.1955	16.1479	43.1802	43.9203	46.2185	10.6406	11.6011	11.0346			Basal OCR
	FGK45+BSA	41.1726	41.6829	44.2722	43.6711	43.9902	20.2382	21.3315	20.9109	91.0994	82.3802	80.036	14.4854	12.4581	15.3707
		37.2584	38.5141	38.5744	42.3142	39.029	15.7501	16.2615	17.4355	75.9198	73.4472	72.4263	13.1186	18.2669	13.7843				Ctrl	FGK45+BSA	FGK45+BSA+Eto	FGK45+PA	FGK45+PA+Eto
		32.8786	30.4335	34.2862	32.5955	34.2942	19.311	19.2468	22.0181	49.8617	46.7338	50.1637	12.6873	13.8347	11.622
																			24.773	42.3759	24.1096	40.9582	19.3663
																			24.9836	38.1156	25.671	51.411	21.5954
	FGK45+BSA+Eto	26.1735	26.2755	25.5986	24.7135	25.492	17.982	14.0727	14.1451	38.2213	33.2488	38.1846	15.7221	15.2067	14.7242				25.4645	32.5328	#DIV/0!	58.2114	22.9531
		25.324	23.5586	23.4462	21.7039	21.9607	15.543	13.8117	14.5561	43.9564	33.9429	37.3714	16.4778	16.3754	15.8312
		23.7717	26.358	26.8832	23.3079	22.391	13.4278	13.6807	13.4219	39.1135	35.8028	35.3217	13.5502	12.5366	13.2813
	FGK45+PA	39.6127	40.0389	43.2229	44.8313	45.2794	21.9568	24.2402	21.7788	86.5075	85.3236	87.9589	23.6574	26.5936	26.5393
		49.9101	55.9879	48.3351	48.6943	53.9496	25.565	25.6862	25.803	93.2275	89.607	90.1353	23.8141	23.9196	23.384
		56.6588	60.6739	57.3015	51.5153	52.0675	22.0522	21.7379	21.8543	85.2575	87.4856	99.4057	19.9467	20.1111	19.5779
	FGK45+PA+Eto	19.7206	19.3328	19.0456	18.6591	18.0768	12.1682	11.4258	12.1659	31.9732	28.5689	28.9227	11.0468	11.7634	11.467
		25.1484	19.0755	20.5624	20.8786	19.5763	14.3766	11.6039	11.5822	34.4132	30.7671	31.0326	11.8863	12.4934	12.5044
		24.2353	22.6537	21.9702	21.7507	21.4344	13.2364	12.6297	12.7385	37.0379	33.5326	33.9021	16.3782	13.5498	13.1031

## Sheet: Fig. e
	SRC
		Ctrl	FGK45+BSA	FGK45+BSA+Eto	FGK45+PA	FGK45+PA+Eto	FGK45+BSA
		20.7252	31.1632	13.6145	38.1146	12.9775
		18.2535	27.7204	8.42512	33.597	11.9547
		18.0664	27.7565	10.3951	41.9608	11.6938

## Sheet: Fig. f
Eto	-	-	+	+
PA	-	+	-	+
FGK45	+	+	+	+
Il1b	1.21139	14.689	1.31353	1.18386
	0.97716	13.9933	1.22793	2.41948
	1.27162	11.2096	1.11556	2.45903
Eto	-	-	+	+
PA	-	+	-	+
FGK45	+	+	+	+
Tnf	1.00463	4.68902	0.593231	0.271057
	1.24545	4.1088	0.22324	0.50581
	0.950439	4.99062	0.324585	0.557354
Eto	-	-	+	+
PA	-	+	-	+
FGK45	+	+	+	+
Il6	0.997692	4.10505	0.627056	0.985998
	0.963707	4.29378	0.829516	0.833321
	1.05458	4.85607	0.894567	1.27868
Eto	-	-	+	+
PA	-	+	-	+
FGK45	+	+	+	+
Il12	0.860551	4.8028	0.540862	0.947129
	1.00231	5.83432	0.803533	0.830579
	1.15936	5.73978	0.895931	0.712748

## Sheet: Fig. g
Ctrl+PBS						Ctrl+FGK45						Cpt1a sgRNA+PBS
Day-0	7	10	13	16		Day-0	7	10	13	16		Day-0	7	10	13	16			Cpt1a sgRNA+FGK45
0	61.135	233.644	665.284	1100		0	114.236	196.379	340.153	432.344		0	64.7771	124.462	510.56	788.56			Day-0	7	10	13	16
0	133.676	166.383	559.611	1186.54		0	61.3817	164.538	210.291	332.32		0	40.379	81.3857	270.044	453.54			0	31.1877	115.926	315.256	767.77
0	84.0983	165.187	486.404	1145.54		0	57.4106	138.095	248.946	331.32		0	75.8191	300.82	407.986	776.887			0	87.4227	334.82	413.768	887.21
0	64.5213	88.33	222.041	828.67		0	82.7346	147.704	342.12	330.32		0	55.4033	160.007	375.165	678.766			0	110.119	104.639	270.959	456.566
0	74.5789	111.502	396.908	1099.56		0	126.005	133.242	232.633	403.34		0	55.6668	142.445	398.161	788.43			0	110.607	237.242	653.184	865.78
0	50.6241	290.047	682.485	1028.94		0	46.9646	159.306	272.61	396.971		0	75.8016	131.072	439.734	810.724			0	67.2303	118.588	380.037	756.621
0	37.0293	293.085	635.371	1101.9		0	71.3547	142.767	443.752	723.094		0	42.0947	113.561	438.634	649.677			0	54.4052	171.5	245.355	783.087
0	53.2482	113.353	294.22	806.234		0	57.2547	144.064	297.582	465.771		0	57.0719	141.797	371.839	663.687			0	39.7436	157.911	246.99	671.961
0	62.5	176.696	481.56	763.659		0	42.255	123.761	321.733	367.117		0	63.6318	243.096	422.89	960.45			0	32.1411	89.0571	373.828	662.779
																			0	47.8551	73.6381	218.623	492.971

## Sheet: Fig. h
Ctrl+PBS	Ctrl+FGK45	Cpt1a sgRNA+PBS	Cpt1a sgRNA+FGK45
1.2	0.43	0.87	0.78
0.98	0.87	0.99	0.96
1.2	0.34	0.82	0.45
1.1	0.3	0.65	0.76
0.87	0.45	0.76	0.89
1.1	0.45	0.87	0.78
1.09	0.39	1.1	1.12
1.09	0.41	0.67	1.06
0.78	0.57	0.86	0.76

## Sheet: Fig. i
	Ctrl+PBS	Ctrl+FGK45	Cpt1a sgRNA+PBS	Cpt1a sgRNA+FGK45		Ctrl+PBS	Ctrl+FGK45	Cpt1a sgRNA+PBS	Cpt1a sgRNA+FGK45		Ctrl+PBS	Ctrl+FGK45	Cpt1a sgRNA+PBS	Cpt1a sgRNA+FGK45		Ctrl+PBS	Ctrl+FGK45	Cpt1a sgRNA+PBS	Cpt1a sgRNA+FGK45
Il1b	0.917004	2.61344	0.567539	1.05336	Tnf	1.11729	1.55833	1.17284	1.44393	Il6	1.0087	1.75393	0.442117	0.884234	IL12	1.0479	3.15669	0.564482	1.54542
	1.03168	4.35191	0.384752	0.755236		1.01396	2.95264	1.07177	1.16473		0.684205	4.63839	1.0087	0.571371		0.893475	4.74123	3.71922	1.01256
	0.949342	2.20164	0.415235	0.564482		1.1487	3.83509	1.05702	1.02811		1.27728	2.34974	0.430027	0.155232		1.26357	6.04972	0.657471	1.19582
	1.11342	4.12896	0.713013	1.04608		0.768438	1.62451	0.768438	1.39474		0.442117	3.42411	0.427057	0.583377		0.845279	0.823591	0.724471	0.70125
	1.47041	1.55294	0.713013	0.960595		0.566442	6.53688	0.742262	1.43396		1.54542	4.34025	0.482299	1.55617		0.772443	2.10957	0.317538	0.762072
	1.08072	2.21841	0.571173	0.693515		0.840896	1.65864	0.965936	1.1487		1.01256	1.01256	1.76296	0.531448		0.553824	3.40444	0.572362	1.01256
	1.04971	3.3333	1.00139	0.60374		0.835088	3.57038	0.591073	0.68302		1.19582	1.98343	1.04102	0.767373		1.17895	2.1019	1.09051	1.98343
	0.940826	3.01748	0.679243	0.421031		1.01572	3.56917	1.01396	0.712025		0.70125	3.55402	1.52415	0.706127		0.468948	3.16267	0.837987	0.554016
	1.0491	3.83625	0.807761	1.14235		1.0567	3.04247	1.03527	1.47427		0.762072	3.69641	0.807833	0.971307		1.02342	3.32162	0.876777	0.696406
