# Supplementary material for: CD40 signal rewires fatty acid and glutamine metabolism for stimulating macrophage anti-tumorigenic functions
Source: Nat Immunol. 2023 Feb 23;24(3):452–62. doi: 10.1038/s41590-023-01430-3 (PMC9977680; doi:10.1038/s41590-023-01430-3)
Supplement: Supplementary file 5 — Source data for graphs in Fig. 3. [file 41590_2023_1430_MOESM5_ESM.xlsx]

## Sheet: Fig. a
Control	FGK45
45.5	54.3
45.5	45.7
42.8	50.8

## Sheet: Fig. b
IL1b
FGK45	-	+	+
C646	-	-	+
	1.06683	25.8722	7.69186
	1.06683	17.3076	7.27695
	0.878633	17.0693	9.02129
Tnf
FGK45	-	+	+
C646	-	-	+
	1.02811	10.5137	3.86375
	1.03527	11.5514	3.605
	0.939523	7.31065	3.16017
IL6
FGK45	-	+	+
C646	-	-	+
	0.600124	8.66994	1.52979
	0.974905	7.69186	0.694157
	1.70921	8.24394	0.915945
IL12
FGK45	-	+	+
C646	-	-	+
	0.986233	19.9733	2.71321
	1.03527	13.5479	1.02101
	0.97942	13.2101	1.07177

## Sheet: Fig. d
Il1b	Ctrl	Ctrl	ACLY sgRNA-1	ACLY sgRNA-1	ACLY sgRNA-2	ACLY sgRNA-2
FGK45	-	+	-	+	-	+
	0.993092	12.3805	1.79005	2.37841	1.50525	4.22807
	1.03527	16.9123	1.89211	2.37841	2.37841	2.73208
	0.972655	13.6422	3.07375	1.43396	2.44528	3.20428
Tnf	Ctrl	Ctrl	ACLY sgRNA-1	ACLY sgRNA-1	ACLY sgRNA-2	ACLY sgRNA-2
FGK45	-	+	-	+	-	+
	1.00928	6.80375	0.941696	2.01873	1.83189	1.5636
	0.922316	9.60199	0.797377	2.02685	2.30271	1.55114
	1.07425	6.82144	1.50244	1	1.97703	1.75727
Il6	Ctrl	Ctrl	ACLY sgRNA-1	ACLY sgRNA-1	ACLY sgRNA-2	ACLY sgRNA-2
FGK45	-	+	-	+	-	+
	1.03527	7.11245	0.115824	0.312083	0.047039	0.289172
	1.09429	6.06287	0.084202	0.323088	0.105112	0.503478
	0.882703	8.81055	0.285191	0.295248	0.050067	0.476319
Il12	Ctrl	Ctrl	ACLY sgRNA-1	ACLY sgRNA-1	ACLY sgRNA-2	ACLY sgRNA-2
FGK45	-	+	-	+	-	+
	1.18921	12.042	0.266093	0.716978	0.432269	1.32869
	0.82932	12.5561	0.096723	0.742262	0.965936	0.578344
	1.01396	9.75435	1.31039	0.339151	0.230047	0.273573

## Sheet: Fig. e
Ctrl+PBS
Day-0	7	10	13	16
0	87.808	175.369	479.517	1038.19
0	94.7244	164.522	327.363	1059.44
0	100.101	207.287	354.863	937.384
0	86.4043	163.067	406.002	1150.73
Ctrl+FGK45
Day-0	7	10	13	16
0	65.5483	141.797	274.221	417.592
0	96.05	138.141	235.93	443.263
0	91.8393	199.075	289.767	331.742
0	73.1816	202.998	368.406	482.36
ACLY sgRNA+PBS
Day-0	7	10	13	16
0	128.024	224.728	456.707	1093.16
0	80.9393	200.158	444.619	973.684
0	114.05	162.119	371.868	1015.04
0	76.9953	151.227	352.711	698.886
ACLY sgRNA+FGK45
Day-0	7	10	13	16
0	125.212	257.925	620.499	1093.16
0	140.227	225.73	300.661	1098.62
0	76.5652	109.269	237.094	737.135
0	89.3853	197.961	298.032	958.007

## Sheet: Fig. f
Ctrl+PBS	Ctrl+FGK45	ACLY sgRNA+PBS	ACLY sgRNA+FGK45
0.484	0.138	0.5	0.324
0.454	0.213	0.648	0.443
0.542	0.167	0.53	0.554
0.48	0.245	0.495	0.2436
0.553	0.191	0.304	0.584
0.452		0.366	0.52
0.288		0.34	0.385
		0.373

## Sheet: Fig. g
	Ctrl+PBS	Ctrl+FGK45	ACLY sgRNA+PBS	ACLY sgRNA+FGK45		Ctrl+PBS	Ctrl+FGK45	ACLY sgRNA+PBS	ACLY sgRNA+FGK45		Ctrl+PBS	Ctrl+FGK45	ACLY sgRNA+PBS	ACLY sgRNA+FGK45		Ctrl+PBS	Ctrl+FGK45	ACLY sgRNA+PBS	ACLY sgRNA+FGK45
Il1b	3.39	7.42	1.7	1.16	Tnf	2.51	10.82	2.51	1.18	Il6	1.02	9.38	1.53	3.46	IL12	6.99	15.41	3.28	1.55
	0.87	15.69	3.39	0.72		0.46	16.18	1.46	1.25		2.04	15.14	1.99	1.92		0.83	11.2	1.58	2.72
	3.71	13.47	1.55	1.47		1.86	21.79	0.67	1.17		1.1	4.89	2.04	0.89		1.03	31.91	4.04	0.34
	0.42	19.85	0.53	0.67		0.78	10.67	0.78	0.4		0.5	11.63	2.5	0.4		0.68	31.47	0.58	0.94
	0.4	10.14	3.3	0.68		0.69	14.68	1.48	0.69		0.52	17.63	3.73	0.54		0.48	9.1	1.22	0.27
	0.15		0.58	3.53		0.65		0.54	2.27		1.04		0.8	0.98		0.54		0.53	1.72
	3.71		1.72	2.66		1.35		0.17	1.24		1.62		0.67	0.79		0.94		0.68	0.72
			2.87					1.25					2.14					1.98
