# Supplementary material for: CD40 signal rewires fatty acid and glutamine metabolism for stimulating macrophage anti-tumorigenic functions
Source: Nat Immunol. 2023 Feb 23;24(3):452–62. doi: 10.1038/s41590-023-01430-3 (PMC9977680; doi:10.1038/s41590-023-01430-3)
Supplement: Supplementary file 6 — Source data for graphs in Fig. 4. [file 41590_2023_1430_MOESM6_ESM.xlsx]

## Sheet: Fig. a
	Ctrl	FGK45	FGK45+rot	FGK45+Oligo
	84.5	332.2	110.2	102.9
	76.5	287.3	88.5	112.3
	77.5	303.2	89.8	103.9
																							LDHA sgRNA-2	LDHA sgRNA-2
																							-	+
			1																				E	F
																							#DIV/0!	#DIV/0!
																							#DIV/0!	#DIV/0!
																							#DIV/0!	#DIV/0!
																							#DIV/0!	#DIV/0!

## Sheet: Fig. b
ECAR	time	6	12	18	24	30	36	42	48	54	60	66	72	78	84	90	96
Ctrl	A	8.84081	8.60027	8.99672	9.08272	7.50479	10.6468	12.4208	21.1469	22.3459	22.4602	19.6817	18.8846	17.6881	14.1216	17.213	16.9442
		9.89667	7.70994	7.44278	7.2614	8.39082	10.7821	12.1436	24.7981	24.3986	23.5516	23.132	20.9872	19.2817	16.3965	19.652	17.6687
		8.87476	7.63324	7.85798	7.86539	10.0157	12.0852	13.9848	25.6098	27.5856	27.8671	25.5738	22.8715	21.0552	18.8622	16.4053	18.2813
		11.2532	9.67251	8.96813	8.72543	10.2325	13.6662	15.2107	25.0099	25.307	24.9639	24.455	22.3813	21.0507	16.8509	16.3015	16.6922
		11.2252	10.0402	9.67881	9.24517	9.07394	10.0291	12.0062	23.5844	26.2949	26.3657	24.3134	20.6944	18.9207	18.0264	17.7806	16.3242
FGK45	B	42.696	39.9226	38.4539	36.4564	27.1312	26.1102	29.8708	56.4575	62.4796	63.9556	55.402	53.5184	49.5927	33.8357	34.2868	34.521
		33.5244	29.3347	29.659	29.2721	28.9977	23.1194	29.6866	55.1764	54.6365	56.234	51.9434	49.979	45.7784	33.8581	31.8751	32.2731
		30.1785	25.0409	22.6059	22.6572	27.4795	26.0356	26.8794	54.0209	49.6163	50.2709	52.7882	44.5895	40.1375	31.0843	30.544	30.6007
		39.6746	34.6323	36.4721	35.0577	27.8096	26.1666	27.4268	55.1241	60.068	59.866	57.2984	52.6457	48.5029	35.732	33.1532	31.5947
		31.8857	25.1146	22.0118	20.7724	22.3168	30.9534	22.5832	58.9349	57.5154	55.2448	57.3416	51.058	46.9944	33.6998	32.6388	38.2806
	Eto-sensivitive ECAR	Ctrl	FGK45
		3.81	7.36
		3.35	6.84
		3.12	6.94
		3.96	6.93

## Sheet: Fig. c
	Ctrl	Ctrl	Cpt1asgRNA-1	Cpt1asgRNA-1	Cpt1asgRNA-2	Cpt1asgRNA-2
FGK45	-	+	-	+	-	+
	55.3	187.3	45.4	46.6	50.4	45.5
	45.2	150.3	33.2	51.5	44.3	50.2
	50.1	139.2	56.4	60.4	38.4	65.2

## Sheet: Fig.d
Il1b	Ctrl	Ctrl	LDHA sgRNA-1	LDHA sgRNA-1	LDHA sgRNA-2	LDHA sgRNA-2
FGK45	-	+	-	+	-	+
	1.21564	11.1437	0.29378	0.87927	1.34548	1.09868
	1.01317	13.3306	0.32314	0.50303	1.29868	1.09844
	0.70695	10.3867	0.50933	0.75644	1.59844	1.06071
Tnf	Ctrl	Ctrl	LDHA sgRNA-1	LDHA sgRNA-1	LDHA sgRNA-2	LDHA sgRNA-2
FGK45	-	+	-	+	-	+
	0.81038	6.17597	0.7142	1.02812	1.10271	1.4406
	1.00478	9.75855	0.65368	1.04399	1.05148	1.8219
	1.33333	8.67381	0.4977	0.50271	1.33484	1.42804
Il6	Ctrl	Ctrl	LDHA sgRNA-1	LDHA sgRNA-1	LDHA sgRNA-2	LDHA sgRNA-2
FGK45	-	+	-	+	-	+
	0.89084	5.82934	1.60397	1.91467	1.91467	1.00456
	1.01857	7.22907	1.06178	1.96148	1.96148	1.83189
	1.10928	6.69616	1.19186	0.80456	0.80456	0.80524
Il12	Ctrl	Ctrl	LDHA sgRNA-1	LDHA sgRNA-1	LDHA sgRNA-2	LDHA sgRNA-2
FGK45	-	+	-	+	-	+
	0.73	11.1684	1.17597	1.83613	1.16205	1.42076
	1.30737	10.8278	0.86023	2.76137	1.2132	1.24153
	1.03203	10.1027	1.13331	2.00555	1.43065	1.07927

## Sheet: Fig. e
Day	WT-PBS
7	100.665	85.0925	83.8037	94.6715	87.4572	106.05	84.5694
10	496.427	460.279	256.865	300.078	290.032	415.206	329.938
13	1190.73	1262.53	418.026	682.03	580.634	879.525	706.063
14	1407.52	1548.34	548.957	1059.91	878.551	1087.39	1504.09
Day	WT-FGK45
7	94.7599	90.2879	68.7095	41.2502	77.4269	60.5662	80.7404	86.423
10	273.98	412.644	254.032	205.151	375.446	107.576	200.62	233.943
13	729.505	660.209	356.846	611.926	643.612	250.39	451.256	365.446
14	749.208	571.866	518.211	768.359	885.735	318.793	609.563	467.8
Day	LDHA floxed LysMCre-PBS
7	82.1066	49.9554	51.9897	88.0047	67.6201	94.7502	74.7095	79.38
10	176.745	224.666	170.217	304.962	269.981	171.322	173.467	263.412
13	840.777	684.397	686.923	961.573	399.375	506.797	396.776	709.408
14	915.601	1144.57	1082.56	1018.46	720.935	1077.26	1033.37	944.304
Day	LDHA floxed LysMCre-FGK
7	70.922	54.7052	119.258	89.7186	58.9851	80.8979	75.1095	67.1188	90.5564
10	263.452	208.431	286.072	249.611	214.2	166.486	297.167	173.326	338.25
13	336.571	279.613	407.214	388.676	374.505	320.084	365.269	436.651	590.753
14	490.623	452.392	458.05	492.541	610.923	760.854	742.123	519.63	777.25

## Sheet: Fig. f
Condition	A	B	C	D
WT-PBS	WT-FGK45	LDHA floxed LysMCre-PBS	LDHA floxed LysMCre-FGK
1.46	0.96	0.36	0.22
1.48	0.43	0.41	0.41
0.56	0.32	0.18	0.21
0.91	0.42	0.2	0.35
1.2	0.24	1	0.16
1.8	1.4		0.2
	0.7		0.4
	0.5		0.1

## Sheet: Fig.g
	Ctrl	LDHAcKO	Ctrl	LDHAcKO			Ctrl	LDHAcKO	Ctrl	LDHAcKO			Ctrl	LDHAcKO	Ctrl	LDHAcKO			Ctrl	LDHAcKO	Ctrl	LDHAcKO
IL1b	PBS	FGK	PBS	FGK		TNF	PBS	FGK	PBS	FGK		IL6	PBS	FGK	PBS	FGK		Il12	PBS	FGK	PBS	FGK
	1.20581	2.73208	1	1.00696			1.3566	3.605	1	1.55833			0.697372	3.27161	1.29235	1.02811			1.36131	2.6666	0.942785	2.00694
	1.82766	2.8481	0.650671	0.82932			1.77769	3.22657	1.15669	1.00696			0.864537	1.87905	1.03526	0.628507			0.734584	2.40327	1.06807	1.7593
	1	2.23457	0.933033	1.75321			1	3.75809	0.524858	1.70527			1	3.38698	0.726986	1.46409			1	3.12748	1.31039	0.949342
	1.18921	2.08493		0.397768			1.32869	1.91853		0.417544			0.707107	1.90528		0.376312			0.619854	1.47427		0.97942
		2.17347		0.586417				1.24833		1.07177				2.77022		0.285191				2.04202		0.946058
		2.75108						2.47942						1.61328						2.90795

## Sheet: Fig. i
Ilb promoter	FGK45	H3K27Ac
	-	Ctrl	0.33	0.43	0.38
	+	Ctrl	0.65	0.75	0.87
	-	LDHA sgRNA-1	0.38	0.33	0.32
	+	LDHA sgRNA-1	0.37	0.29	0.33
	-	LDHA sgRNA-2	0.38	0.42	0.27
	+	LDHA sgRNA-2	0.43	0.32	0.37
Il6pomoter	FGK45	H3K27Ac
	-	Ctrl	0.34	0.45	0.41
	+	Ctrl	0.87	0.79	0.92
	-	LDHA sgRNA-1	0.27	0.33	0.43
	+	LDHA sgRNA-1	0.45	0.44	0.33
	-	LDHA sgRNA-2	0.32	0.33	0.35
	+	LDHA sgRNA-2	0.43	0.44	0.43
Il12 enhancer	FGK45	H3K27Ac
	-	Ctrl	1.02	0.97	0.89
	+	Ctrl	2.06	1.31	1.75
	-	LDHA sgRNA-1	1.01	0.87	0.76
	+	LDHA sgRNA-1	1.09	1.12	0.68
	-	LDHA sgRNA-2	0.89	1.1	0.88
	+	LDHA sgRNA-2	1.02	1.1	1.32

## Sheet: Fig. j
Lactate	0h	Ctrl	Ctrl+FGK45	LDHA sgRNA-1	LDHA sgRNA-1+FGK45	LDHA sgRNA-2	LDHA sgRNA-2+FGK45		Acetyl-coA	0h	Ctrl	Ctrl+FGK45	LDHA sgRNA-1	LDHA sgRNA-1+FGK45	LDHA sgRNA-2	LDHA sgRNA-2+FGK45		citrate	0h	Ctrl	Ctrl+FGK45	LDHA sgRNA-1	LDHA sgRNA-1+FGK45	LDHA sgRNA-2	LDHA sgRNA-2+FGK45
		56.5	50.4	50.4	55.34	55.45	52.3				10.23	10.23	11.23	11.23	11.24	11.23				4.59	5.34	5.31	5.02	5.21	5.32
		55.6	50.3	55	55.02	55.32	55.41				11.35	11.2	11.23	11.23	11.34	11.06				5.01	5.29	5.32	4.98	5.23	5.43
		54.02	51.2	50.2	55.8	52.2	52.81				9.65	10.21	10.3	10.76	10.01	11.06				5.22	5.02	5.32	5.02	5.08	5.01
	Average	55.3733	50.6333	51.8667	55.3867	54.3233	53.5067			Average	10.41	10.5467	10.92	11.0733	10.8633	11.1167			Average	4.94	5.21667	5.31667	5.00667	5.17333	5.25333
Lactate	1h	Ctrl	Ctrl+FGK45	LDHA sgRNA-1	LDHA sgRNA-1+FGK45	LDHA sgRNA-2	LDHA sgRNA-2+FGK45		Acetyl-coA	1h	Ctrl	Ctrl+FGK45	LDHA sgRNA-1	LDHA sgRNA-1+FGK45	LDHA sgRNA-2	LDHA sgRNA-2+FGK45		citrate	1h	Ctrl	Ctrl+FGK45	LDHA sgRNA-1	LDHA sgRNA-1+FGK45	LDHA sgRNA-2	LDHA sgRNA-2+FGK45
		56.7	82.1	50.34	52.4	55.43	54.3				10.23	26.34	11.39	11.34	11.2	11.23				5.03	15.45	5.67	5.76	5.6	5.43
		56.2	81.2	51.2	54.42	55.43	52.3				11.23	23.45	12.23	11.09	11.3	11.43				5.21	15.87	5.87	5.67	5.66	5.65
		57.4	82.96	50.2	55.32	55.02	50.3				12.23	23.01	11.34	12.2	12.71	11.38				5.22	16.4	5.91	5.4	5.44	6.54
	Average	56.7667	82.0867	50.58	54.0467	55.2933	52.3			Average	11.23	24.2667	11.6533	11.5433	11.7367	11.3467			Average	5.15333	15.9067	5.81667	5.61	5.56667	5.87333
Lactate	3h	Ctrl	Ctrl+FGK45	LDHA sgRNA-1	LDHA sgRNA-1+FGK45	LDHA sgRNA-2	LDHA sgRNA-2+FGK45		Acetyl-coA	3h	Ctrl	Ctrl+FGK45	LDHA sgRNA-1	LDHA sgRNA-1+FGK45	LDHA sgRNA-2	LDHA sgRNA-2+FGK45		citrate	3h	Ctrl	Ctrl+FGK45	LDHA sgRNA-1	LDHA sgRNA-1+FGK45	LDHA sgRNA-2	LDHA sgRNA-2+FGK45
		56.7	165.3	52.2	53.2	55.21	55.01				12.23	28.32	12.23	11.29	11.23	12.09				5.43	16.5	5.67	5.65	5.7	5.65
		57.01	172.8	55.02	55.3	55.34	52.3				12.1	28.45	10.32	10.67	11.23	11.08				5.34	15.6	5.62	6.04	5.6	5.61
		57.03	160.2	50.1	55.07	55.48	52.61				11.89	27.28	11.09	11.65	11.09	12.33				5.09	16.5	5.54	6.32	5.5	5.02
	Average	56.9133	166.1	52.44	54.5233	55.3433	53.3067				12.0733	28.0167	11.2133	11.2033	11.1833	11.8333			Average	5.28667	16.2	5.61	6.00333	5.6	5.42667
Lactate	6h	Ctrl	Ctrl+FGK45	LDHA sgRNA-1	LDHA sgRNA-1+FGK45	LDHA sgRNA-2	LDHA sgRNA-2+FGK45		Acetyl-coA	6h	Ctrl	Ctrl+FGK45	LDHA sgRNA-1	LDHA sgRNA-1+FGK45	LDHA sgRNA-2	LDHA sgRNA-2+FGK45		citrate	6h	Ctrl	Ctrl+FGK45	LDHA sgRNA-1	LDHA sgRNA-1+FGK45	LDHA sgRNA-2	LDHA sgRNA-2+FGK45
		56.43	187.93	53.23	53.06	53.2	50.12				11.23	28.03	12.34	12.34	11.87	11.87				5.64	15.4	5.76	5.76	5.7	6.54
		55.32	189.77	53.01	53.01	55.02	50.22				12.23	29.33	12.09	12.33	12.03	12.54				5.64	13.3	5.65	5.71	6.01	6.01
		57.8	179.4	52.78	54.02	50.01	50.31				12.45	29.75	12.56	12.92	12.98	12.43				5.01	13.97	5.61	5.22	5.45	5.83
	Average	56.5167	185.7	53.0067	53.3633	52.7433	50.2167				11.97	29.0367	12.33	12.53	12.2933	12.28			Average	5.43	14.2233	5.67333	5.56333	5.72	6.12667
	Ctrl compared to Ctrl+FGK45 at 6hr
Statistical analysis	Lactate, Acetyl-coA, Citrate, p<0.0001
	LDHA sgRNA-1 compared to LDHA sgRNA-1 +FGK45
	Lactate, p=0.369 ; Acetyl-coA, p=0.278 ; Citrate, p=0.278
	LDHA sgRNA-2 compared to LDHA sgRNA-2 +FGK45
	Lactate, p=0.159 ; Acetyl-coA, p=0.966; Citrate, p=0.9665

## Sheet: Fig. k
Il1b	Ctrl	Ctrl	Ctrl	LDHA sgRNA	LDHA sgRNA	LDHA sgRNA	LDHA sgRNA	LDHA sgRNA	LDHA sgRNA
FGK45	-	+	+	-	+	+	-	+	+
Ace	-	-	+	-	-	+	-	-	+
	1.13288	10.0561	7.67411	1.09429	1.1487	6.54322	1.58008	2.02792	7.06162
	1	8.87656	8	1.07923	1.77769	5.6962	1.81504	2.605	7.21
	0.882703	8.75435	8.9383	0.939523	0.397768	6.58873	1.41421	2.28153	5.24157
Tnf	Ctrl	Ctrl	Ctrl	LDHA sgRNA	LDHA sgRNA	LDHA sgRNA	LDHA sgRNA	LDHA sgRNA	LDHA sgRNA
FGK45	-	+	+	-	+	+	-	+	+
Ace	-	-	+	-	-	+	-	-	+
	1.21139	6.57352	6.30574	0.943874	1.05458	4.64818	0.258219	0.862542	4.45883
	0.950439	6.52812	6.09095	0.756109	1.09936	5.05134	0.413703	0.911722	3.9632
	0.868541	7.55099	6.99666	1.14605	0.498846	4.42804	0.905425	0.443396	2.88119
Il6	Ctrl	Ctrl	Ctrl	LDHA sgRNA	LDHA sgRNA	LDHA sgRNA	LDHA sgRNA	LDHA sgRNA	LDHA sgRNA
FGK45	-	+	+	-	+	+	-	+	+
Ace	-	-	+	-	-	+	-	-	+
	1.08925	9.4698	9.60199	3.12387	2.62685	8.07428	1.31342	1.87268	9.87194
	1.11987	10.0097	10.187	1.24258	2.66352	7.37853	1.73307	2.68926	7.63873
	0.819794	10.4757	9.14722	2.20891	3.12387	9.80375	0.802923	1.34808	7.32756
Il12	Ctrl	Ctrl	Ctrl	LDHA sgRNA	LDHA sgRNA	LDHA sgRNA	LDHA sgRNA	LDHA sgRNA	LDHA sgRNA
FGK45	-	+	+	-	+	+	-	+	+
Ace	-	-	+	-	-	+	-	-	+
	0.690956	7.09433	7.60352	1.21139	0.95705	5.12186	1.65481	1.33484	3.8282
	0.899171	6.30574	5.3765	0.782773	0.44648	3.8282	1.33484	0.89296	3.40267
	1.60956	6.57352	6.21893	1.68958	1.81085	3.64689	0.89296	1.81085	3.49833

[truncated: 1 more sheets: Fig. m]
