# Supplementary material for: CD40 signal rewires fatty acid and glutamine metabolism for stimulating macrophage anti-tumorigenic functions
Source: Nat Immunol. 2023 Feb 23;24(3):452–62. doi: 10.1038/s41590-023-01430-3 (PMC9977680; doi:10.1038/s41590-023-01430-3)
Supplement: Supplementary file 7 — Source data for graphs in Fig. 5. [file 41590_2023_1430_MOESM7_ESM.xlsx]

## Sheet: Fig. a
	Ctrl	Ctrl	LDHA sgRNA-1	LDHA sgRNA-1	LDHA sgRNA-2	LDHA sgRNA-2
FGK45	-	+	-	+	-	+
	A	B	C	D	E	F
OCR	time (min)	6	12	18	24	30	36	42	48	54	60	66	72	78	84	90
	A	36.6942	37.5198	38.7057	20.9327	21.0353	21.8284	51.3985	54.693	58.2037	12.4588	13.7331	12.6857	14.3638	11.7106	12.6086
		35.4	30.4	37.4	21.3	20.4	22.3	55.4	54.3	60.4	10.4	11.3	13.2	14.3	11.3	12.2
		31.3	40.5	36.3	22.4	19.4	25.4	50.4	50.4	58.5	11.3	19.4	11.3	13.3	11.3	11.3		Basal OCR
		38.4	44.3	36.4	25.4	22.3	24.5	53.4	554	60.3	11.3	11.4	11.4	11.3	11.9	14.3
																			Ctrl	Ctrl	LDHA sgRNA-1	LDHA sgRNA-1	LDHA sgRNA-2	LDHA sgRNA-2
	B	47.6922	48.8111	49.3062	29.1848	31.3167	32.4301	89.8176	88.8175	89.9375	14.9798	17.5912	16.404	18.2629	15.8358	15.1259		FGK45	-	+	-	+	-	+
		50.4	51.2	50.2	30.4	30.4	33.4	90.4	91.3	88.7	15.4	15.4	16.4	19.4	17.4	17.4			A	B	C	D	E	F
		48.3	48.4	43.3	33.4	35.4	36.5	93.3	93.5	93.3	18.5	18.3	19.4	20.3	15.4	18.4
		44.3	43.3	43.2	32.3	32.3	33.4	88.4	89.4	90.4	17.4	18.4	20.3	19.3	17.4	11.3			37.6399	48.6031	32.6501	33.3422	32.1532	34.7464
																			34.4	50.6	31.2667	35.4	31.5667	32.2333
	C	32.2	33.3	33.3	23.3	2.3	28.4	55.4	54.3	59.6	13.3	16.3	11.3	16.4	11.3	14.3			36.0333	46.6667	30.1667	34.4	31.0333	39.2667
		30.7387	34.996	32.2157	23.8353	24.7432	26.2247	56.4419	58.7865	61.347	12.5077	14.2866	12.8121	14.0035	12.1006	11.3201			39.7	43.6	30.1667	31.4333	31	31.2
		30.2	32.3	31.3	27.4	25.3	28.3	50.5	53.3	57.5	11.3	15.4	17.4	16.4	16.4	14.3
		29.3	30.4	30.8	23.3	25.4	22.4	55.4	54.4	63.4	16.4	16.4	17.4	15.4	11.3	11.3
	D	33.0186	33.7955	33.2127	12.6653	13.6208	13.9541	38.7862	38.2117	38.7038	7.13818	7.60366	7.13673	7.05119	6.42497	6.02985
		35.4	35.4	35.4	18.4	17.4	15.4	44.3	43.3	42.2	3.4	5.4	5.4	6.04	6.03	6.4
		33.4	34.4	35.4	11.3	13.4	14.4	35.4	36.1	37.3	6.5	7.02	5.5	6.11	6.5	5.5
		31.4	31.4	31.5	13.3	13.3	15.4	40.4	41.3	40.4	7.4	6.5	6.87	6.5	6.54	6.4
	E	32.6047	32.5673	31.2876	28.6126	30.0547	29.9466	49.0268	52.0799	50.9707	19.1406	21.4788	19.2465	22.2014	19.9268	17.892
		31.2	30.3	33.2	28.4	30.4	30.3	40.4	44.3	44.3	19.4	20.2	18.4	19.4	18.4	19.4
		30.4	30.4	32.3	28.4	33.3	31.3	44.4	40.4	39.5	18.4	19.3	18.4	18.4	17.9	18.4
		33.3	30.3	29.4	28.4	32.2	29.4	50.4	47.5	48.5	18.4	19.4	18.1	19.4	18.4	18.4
	F	33.4374	36.2203	34.5816	16.4438	17.3289	18.2859	34.4948	37.3914	35.1047	10.3822	11.4335	10.6694	10.9914	9.8699	9.79466
		32.2	31.3	33.2	16.3	16.9	17.02	35.4	39.4	50.4	11.2	13.3	10.4	11.4	10.4	10.3
		40.2	38.2	39.4	17.3	17.02	16.3	33.4	37.4	38.4	13.3	10.3	9.6	11.3	10.4	10.3
		31	32.3	30.3	17.3	16	17.3	38.4	38.4	32.1	15.4	11.2	9.67	14.3	10.4	10.4

## Sheet: Fig. b
	Ctrl	Ctrl	LDHA sgRNA-1	LDHA sgRNA-1	LDHA sgRNA-2	LDHA sgRNA-2
FGK45	-	+	-	+	-	+
	A	B	C	D	E	F
	37.6399	48.6031	32.6501	33.3422	32.1532	34.7464
	34.4	50.6	31.2667	35.4	31.5667	32.2333
	36.0333	46.6667	30.1667	34.4	31.0333	39.2667
	39.7	43.6	30.1667	31.4333	31	31.2

## Sheet: Fig. c
Src	Ctrl	Ctrl	LDHA sgRNA-1	LDHA sgRNA-1	LDHA sgRNA-2	LDHA sgRNA-2
FGK45	-	+	-	+	-	+
	A	B	C	D	E	F
	14.7043	42.1254	25.7033	1.76766	16.4221	1.0574
	17.1732	40.0065	23.7905	1.41625	19.5127	1.17115
	19.498	40.6313	29.1313	1.49116	19.6831	0.523134
	19.3	40.3	23.3	1.32	16.4	1.34

## Sheet: Fig.d
	Ctrl	Ctrl	LDHA sgRNA-1	LDHA sgRNA-1	LDHA sgRNA-2	LDHA sgRNA-2
FGK45	-	+	-	+	-	+
	0.65	1.87	0.601	0.61	0.584	0.62
	0.62	1.763	0.532	0.63	0.62	0.64
	0.58	1.856	0.56	0.58	0.595	0.54

## Sheet: Fig. e
	Ctrl	Ctrl	LDHA sgRNA-1	LDHA sgRNA-1	LDHA sgRNA-2	LDHA sgRNA-2
FGK45	-	+	-	+	-	+
	3.81395	7.30769	4.95854	3.27027	4.982	5.123
	4.53488	7.17742	3.68421	4.56543	3.782	3.923
	4.43137	8.86364	4.345	3.36364	4.082	3.323

## Sheet: Fig. f
Condition	A	B	C	D
OCR	time	6	12	18	24	30	36	42	48	54	60	66	72	78	84	90
Ctrl	A	53.2844	52.1751	52.3325	34.6939	34.5704	35.3262	82.6231	76.7632	91.1082	17.1905	18.7353	17.2557	16.5721	15.4203	16.3908
FGK45	+	61.3427	62.2096	63.6197	41.8016	42.8522	41.3478	108.248	104.656	101.452	30.0324	28.6548	24.5506	25.6556	15.9658	20.9446
NR	-	57.3	57.3	61.2	38.4	40.3	40.3	98.4	90.4	95.4	22.2	22.3	21.2	20.2	16	17.3		Basal OCR
		56.3	56.3	55.4	37.4	39.4	40.3	92.3	92	94.4	23.2	23.3	20.3	20.3	15.3	17.3
																		Condition	A	B	C
LDHA sgRNA	B	39.6158	40.1917	42.3275	34.8181	35.6155	39.131	49.2163	49.2459	46.4458	23.6821	22.9243	19.6703	23.6015	18.7992	19.719			Ctrl	LDHA sgRNA	LDHA sgRNA
FGK45	+	40.8413	43.6371	41.9836	22.8509	24.8104	28.9344	36.8762	36.399	37.4818	-8.91788	-8.72728	-12.3295	-10.3904	-14.9807	-13.8797		FGK45	+	+	+
NR	-	43.0163	41.6928	44.0123	33.4946	36.8838	36.6953	56.5388	54.4487	49.5713	28.6261	30.4574	22.5887	28.7798	17.6998	29.8431		NR	-	-	+
		42.99	43.9302	43.5889	39.2696	31.2657	30.0916	52.5853	57.8785	53.4038	13.1402	-4.87032	4.07891	3.90961	1.51483	2.78646			52.5974	40.7117	50.1014
																			62.3907	42.154	57.841
																			58.6	42.9071	53.9667
LDHA sgRNA	C	50.3329	49.8928	50.0785	39.2007	37.3466	38.988	70.9074	70.5492	71.8096	33.2776	32.5976	28.9225	25.4901	13.78	19.34			56	43.503	53.9667
FGK45	+	58.0242	57.7658	57.733	35.8766	36.808	34.8223	65.2426	71.7729	68.4703	7.75331	9.94548	14.2734	17.7659	14.3	18.34
NR	+	53.3	54.3	54.3	37.4	37.4	36.4	67.4	72.3	70.4	20.4	20.4	20.3	22.3	13.3	17.54
		54.3	55.3	55.4	36.4	37.4	37.02	69.4	70.2	69.9	22.4	21.2	22.3	22.8	17.3	17.8

## Sheet: Fig.g
Condition	A	B	C
	Ctrl	LDHA sgRNA	LDHA sgRNA
FGK45	+	+	+
NR	-	-	+
	38.1218	7.18832	20.57
	33.5171	7.13007	20.6565
	38.3038	3.74756	21.7311
	36.6476	6.02198	20.9873

## Sheet: Fig. h
ECAR	time	6	12	18	24	30	36	42	48	54	60	66	72	78	84	90
Ctrl	A	26.9685	27.2933	28.1454	37.9111	34.6961	41.6319	37.2307	33.9035	34.3563	22.7081	22.4679	19.796	10.5769	13.5146	12.3004
FGK45	+	31.6916	30.2212	29.1953	33.9148	40.162	32.6772	35.2365	37.236	38.2946	22.0061	19.3088	19.0866	11.8621	12.1448	12.6623
NR	-	25.7864	21.8017	21.1768	36.3093	33.8022	35.3464	36.8066	34.9982	34.669	21.9219	21.2716	16.3955	11.2216	12.4572	10.9059		Basal ECAR
		29.3239	26.3357	25.8428	34.4356	37.0356	38.0785	35.5816	34.5273	31.9352	19.1762	19.6109	20.9569	10.5715	9.98488	10.2879
																		Condition	A	B	C
LDHA sgRNA	B	18.4041	17.4205	19.6835	28.5	27.1388	26.2092	23.1672	24.9677	23.7675	9.55637	5.6826	5.18001	7.52725	5.27108	4.85402			Ctrl	LDHA sgRNA	LDHA sgRNA
FGK45	+	18.6656	17.3287	16.292	28.6421	27.5791	26.9683	24.0857	23.7018	24.2628	11.0195	5.6099	6.1047	8.78496	5.86793	5.3572		FGK45	+	+	+
NR	-	17.4725	16.6388	17.2387	20.439	19.7135	24.4351	20.3602	21.4599	22.4443	11.1211	5.8079	4.93996	8.13741	5.2727	4.55759		NR	-	-	+
		17.5349	16.6113	17.273	24.5198	22.1756	22.8314	27.2028	27.6753	27.0848	13.9603	7.49404	5.87866	9.32448	6.24628	5.39897			27.4691	18.5027	18.2894
																			30.3694	17.4288	14.8937
																			22.9216	17.1166	14.3644
LDHA sgRNA	C	18.3494	16.2972	20.2215	26.5198	25.8598	26.8164	23.5764	25.7545	25.2334	6.18411	4.5193	4.29966	5.54303	4.45605	4.11258			27.1674	17.1397	14.3644
FGK45	+	16.5914	14.841	13.2488	24.7697	23.5379	22.4958	21.6097	21.3002	22.7115	5.76851	4.27693	4.94264	5.96126	3.80706	3.46478
NR	+	15.2859	14.3094	13.4979	25.2014	18.3039	23.4327	21.5008	21.5631	21.0107	6.25532	3.74755	3.78211	6.27091	3.93272	3.41297
		17.1685	15.755	14.9685	26.051	20.2647	20.3998	24.5003	25.3361	24.9499	7.07218	7.34883	5.51457	6.08272	5.5685	4.15195

## Sheet: Fig. i
Il1b	Ctrl	Ctrl	Ctrl	LDHA sgRNA	LDHA sgRNA	LDHA sgRNA
FGK45	-	+	+	-	+	+
NR	-	-	+	-	-	+
	1.2086	26.0522	69.7119	1.00928	0.909618	25.6935
	0.903335	20.1587	74.7154	0.842842	1.06683	16.8343
	0.915945	16.6026	47.9458	0.0804	1.05215	16.8343
Tnf	Ctrl	Ctrl	Ctrl	LDHA sgRNA	LDHA sgRNA	LDHA sgRNA
FGK45	-	+	+	-	+	+
NR	-	-	+	-	-	+
	0.935191	15.2775	30.5549	0.749154	0.461158	13.8646
	1.08925	14.0581	55.8441	0.872564	0.467596	9.80375
	0.981686	13.961	45.0462	0.454809	0.409897	17.918
Il6	Ctrl	Ctrl	Ctrl	LDHA sgRNA	LDHA sgRNA	LDHA sgRNA
FGK45	-	+	+	-	+	+
NR	-	-	+	-	-	+
	1.07425	5.66994	9.73603	0.104627	0.759611	9.02129
	0.890899	5.29024	10.1495	0.108317	1.28639	6.83686
	1.04488	4.66971	7.74537	1.47768	0.909618	7.07796
Il12	Ctrl	Ctrl	Ctrl	LDHA sgRNA	LDHA sgRNA	LDHA sgRNA
FGK45	-	+	+	-	+	+
NR	-	-	+	-	-	+
	0.99539	5.5149	7.17676	0.868563	0.819794	4.54202
	0.941696	5.99323	10.1495	0.659318	1.09682	3.10229
	1.06683	5.99323	9.08404	0.857463	0.759611	3.41843
