# Supplementary material for: CD40 signal rewires fatty acid and glutamine metabolism for stimulating macrophage anti-tumorigenic functions
Source: Nat Immunol. 2023 Feb 23;24(3):452–62. doi: 10.1038/s41590-023-01430-3 (PMC9977680; doi:10.1038/s41590-023-01430-3)
Supplement: Supplementary file 8 — Source data for graphs in Fig. 6. [file 41590_2023_1430_MOESM8_ESM.xlsx]

## Sheet: Fig. a
Il1b						Tnfa						Il6						Il12
Glucose(glc)	-	-	-	-		Glucose(glc)	-	-	-	-		Glucose(glc)	-	-	-	-		Glucose(glc)	-	-	-	-
Glutamine(gln)	+	-	+	-		Glutamine(gln)	+	-	+	-		Glutamine(gln)	+	-	+	-		Glutamine(gln)	+	-	+	-
FGK45	-	-	+	+		FGK45	-	-	+	+		FGK45	-	-	+	+		FGK45	-	-	+	+
	0.850667	1.45062	23.3713	3.90864			0.950439	0.856584	7.98154	1.11471			0.833161	1.36289	7.44704	2.76383			0.835088	1.47427	9.84915	4.16986
	1.01162	1.00463	23.5339	4.07462			0.862542	0.627056	11.4452	2.22942			1.12246	1.23685	8.26301	1.96791			1.13288	1.05702	12.2101	2.88786
	1.16205	0.97716	21.506	4.61608			1.21982	1.2	6.75833	2.88119			1.0693	1.07644	9.36103	2.70695			1.05702	1.09429	7.67411	1.91853

## Sheet: Fig. c
Condition	A	B	C	D
Glucose(glc)	-	-	-	-
Glutamine(gln)	+	-	+	-
FGK45	-	-	+	+
																		Basal OCR
OCR	time	6	12	18	24	30	36	42	48	54	60	66	72	78	84	90
	A	126.929	124.269	130.538	66.0157	72.2178	79.1738	205.798	219.311	216.66	33.2039	37.2253	32.8963	31.9371	29.4266	32.344
Glucose(glc)	-	122.779	123.918	129.499	67.1082	73.1348	80.5009	224.45	227.136	228.039	36.4919	41.7085	37.1176	35.2495	32.2332	34.8319
Glutamine(gln)	+	111.549	117.523	109.465	73.6759	76.7268	82.9255	240.747	210.597	234.602	37.58	49.0013	42.0812	49.0488	40.0192	45.9965
FGK45	-	117.635	142.788	151.376	60.5707	71.9169	69.564	249.309	240.095	238.839	32.8904	36.694	24.9822	26.1444	28.1551	28.7846
																		Condition	A	B	C	D
Glucose(glc)	B	186.538	183.012	185.133	60.4571	59.3796	62.8009	322.949	313.171	291.346	35.4579	40.0474	34.9348	34.7068	32.5949	34.5521		Glucose(glc)	-	-	-	-
Glutamine(gln)	-	204.51	200.705	202.905	64.2152	63.1109	67.1574	384.394	350.668	334.806	36.7823	43.395	38.9179	40.9186	35.7755	38.961		Glutamine(gln)	+	-	+	-
FGK45	-	192.397	178.354	186.06	55.6799	44.8526	47.2917	315.18	283.906	305.117	34.4062	40.7676	45.8141	45.4023	29.7542	34.7479		FGK45	-	-	+	+
	-	179.777	173.886	167.865	42.2669	64.7647	57.7696	300.732	319.266	291.471	14.9192	35.8299	27.2744	23.0143	35.598	29.1074			127.245	184.895	118.605	112.89
																			125.399	202.707	119.218	119.04
	C																		112.846	185.604	122.022	126.893
Glucose(glc)	-	115.461	120.174	120.178	55.2362	54.6806	59.7682	162.849	142.791	125.307	29.3595	32.2917	27.8266	29.0792	28.5175	31.8625			137.266	173.843	127.628	122.148
Glutamine(gln)	+	115.895	120.636	121.123	51.5207	51.2926	55.4008	159	146.164	137.301	28.0746	31.6862	26.4115	30.5584	26.1412	30.4387
FGK45	+	122.103	122.824	121.14	50.5484	51.0507	50.0745	141.199	148.177	103.965	27.0238	49.0037	27.2373	37.2935	45.2418	31.3858
		129.764	126.134	126.987	54.7446	54.1525	52.615	129.221	152.865	148.281	8.69218	23.7606	19.8454	34.8306	27.7003	35.7345
	D
Glucose(glc)	-	108.077	112.477	118.115	63.2477	73.7434	83.5557	134.633	121.043	132.124	30.9389	34.1263	29.2443	27.4152	26.38	29.7381
Glutamine(gln)	-	109.744	121.396	125.979	68.6275	68.3332	68.9471	129.042	143.053	132.631	36.485	38.1279	33.9397	32.1389	30.4209	33.4433
FGK45	+	116.401	125.677	138.601	48.7322	73.5792	75.3511	146.136	140.633	153.682	43.7038	12.7183	27.9659	2.38614	23.2936	-4.05932
		105.898	133.442	127.104	58.9988	65.8954	62.1998	134.898	128.349	131.312	19.6418	40.5986	24.1943	40.2622	25.7054	37.0962

## Sheet: Fig.d
	Src
	Condition	A	B	C	D
	Glucose(glc)	-	-	-	-
	Glutamine(gln)	+	-	+	-
	FGK45	-	-	+	+
		97.1602	140.008	27.2616	26.1472
		99.3158	132.763	25.0574	10.0219
		99.3158	120.194	20.3	9.98739
		102.276	130.988	19.5	15.3855

## Sheet: Fig. e
	Condition	A	B	C	D
	Glucose(glc)	-	-	-	-
	Glutamine(gln)	+	-	+	-
	FGK45	-	-	+	+
		3.33077	5.28488	3.30294	3.95588
		4.51702	5.05921	3.29394	3.27561
		3.52692	5.72162	3.61935	4.01613

## Sheet: Fig. f
Condition	A	B	C	D
Glucose(glc)	-	-	-	-
Glutamine(gln)	+	-	+	-
FGK45	-	-	+	+
OCR	time	1	2	3	4	5	6	7	8	9	10	11	12	13	14	15
	A	19	18	18	24	30	36	42	48	54	60	66	72	78	84	90
Glucose(glc)	-	25.3075	25.6122	26.4119	26.1816	27.34	28.6294	42.2445	42.2537	42.6786	41.6643	38.3074	36.8438	9.92547	7.46306	6.32359
Glutamine(gln)	+	28.4525	27.1323	26.2113	25.5638	31.1725	29.3373	39.4505	43.1995	39.2653	46.6223	45.1776	44.4897	10.6497	7.97272	6.48346		Basal ECAR
FGK45	-	24.2967	20.5423	19.9534	30.8259	27.0125	29.9186	43.8705	47.4872	42.3401	40.0032	37.4556	33.8287	10.5733	6.90067	5.43892
																		Condition	A	B	C	D
Glucose(glc)	B	37.7247	42.3723	40.0957	37.6246	31.7452	37.6306	56.8049	59.2986	61.2107	47.4064	44.2335	41.9436	13.4301	13.3094	8.03672		Glucose(glc)	-	-	-	-
Glutamine(gln)	-	42.8707	33.6287	44.5037	34.6853	35.6205	35.1947	58.6546	57.3704	53.2374	47.3563	47.1336	46.8135	10.5989	10.6894	8.10401		Glutamine(gln)	+	-	+	-
FGK45	-	36.2074	37.9121	34.0496	33.8207	35.877	36.8163	51.3107	51.2334	46.3227	51.7517	48.4549	46.7339	9.07242	9.49313	10.07		FGK45	-	-	+	+
	-	33.7573	39.2918	40.0009	33.7333	36.4031	34.2149	54.7965	55.2311	55.2838	43.5607	47.1557	45.6522	7.98848	8.05686	6.83786			18.3333	40.0642	18.3288	18.1175
																			25.7772	40.3343	17.2649	14.7537
	C																		27.2654	36.0564	16.9558	14.2294
Glucose(glc)	-	18.2311	17.2568	19.4985	10.3081	8.95965	8.03886	22.9495	24.733	23.5441	9.46654	5.62918	5.13131	7.45649	5.22153	4.80839			21.5975	37.6833	16.9558	15.814
Glutamine(gln)	+	18.4901	17.1658	16.1389	10.3401	9.28705	8.68203	23.8593	23.479	24.0348	10.9159	5.55717	6.04732	8.70238	5.81277	5.30685
FGK45	+	17.3082	16.4824	17.0766	8.00212	7.28342	5.83832	20.1688	21.2582	22.2334	11.0166	5.7533	4.89352	8.06092	5.22313	4.51475
		17.37	16.4551	17.1106	11.3234	9.00122	9.65078	26.9471	27.4152	26.8302	13.8291	7.42359	5.8234	9.23683	6.18756	5.34822
	D
Glucose(glc)	-	18.177	16.144	20.0314	9.83353	9.17978	10.1273	17.8758	14.5545	14.0383	6.12598	4.47682	4.25924	5.49093	4.41417	4.07393
Glutamine(gln)	-	16.4354	14.7015	13.1242	7.8226	6.60234	5.57009	21.4066	21.0999	16.9266	5.71428	4.23673	4.89618	5.90522	3.77127	3.43221
FGK45	+	15.1422	14.1749	13.371	7.46271	6.46398	5.71063	21.2987	21.3604	20.8132	6.19652	3.71233	3.74656	6.21197	3.89575	3.38089
		17.0072	15.6069	14.8278	9.54899	9.23615	9.36992	18.851	19.6789	13.8773	7.0057	7.27976	5.46274	6.02554	5.51615	4.11292

## Sheet: Fig.g
Ctrl+PBS
Day-0	7	10	13	16
0	81.3857	253.131	550.443	1187.75
0	54.6132	205.831	589.703	1506.2
0	86.4043	277.607	626.363	1099.31
0	85.2043	257.007	616.063	999.869
Ctrl+FGK45
Day-0	7	10	13	16
0	48.169	185.119	351.998	462.727
0	87.808	166.33	288.442	587.888
0	53.2482	224.709	393.483	736.881
0	61.3817	169.179	441.484	789.682
GLS sgRNA+PBS
Day-0	7	10	13	16
0	59.9938	169.445	311.26	491.308
0	61.012	165.02	383.822	663.393
0	41.4092	130.347	377.317	542.08
0	68.9044	170.017	322.061	477.404
GLS sgRNA+FGK45
Day-0	7	10	13	16
0	58.6832	140.162	261.753	462.337
0	59.9116	185.113	309.424	421.954
0	48.3513	138.207	304.938	608.738
0	49.729	196.112	361.987	523.663
0	68.2954	209.202	359.149	581.415

## Sheet: Fig. h
Ctrl+PBS	Ctrl+FGK45	GLS sgRNA+PBS	GLS sgRNA+FGK45
0.54	0.18	0.21	0.2
0.53	0.27	0.18	0.23
0.68	0.34	0.23	0.13
0.71	0.41	0.15	0.15
		0.26	0.34
		0.22	0.34
		0.26	0.42
		0.34	0.28
			0.49
			0.28
			0.33

## Sheet: Fig. i
	Ctrl+PBS	Ctrl+FGK45	GLS sgRNA+PBS	GLS sgRNA+FGK45		Ctrl+PBS	Ctrl+FGK45	GLS sgRNA+PBS	GLS sgRNA+FGK45		Ctrl+PBS	Ctrl+FGK45	GLS sgRNA+PBS	GLS sgRNA+FGK45		Ctrl+PBS	Ctrl+FGK45	GLS sgRNA+PBS	GLS sgRNA+FGK45
Il1b	0.915945	30.44	27.45	27.3	Tnf	0.882703	10.34	16.34	11.23	Il6	0.708742	10.34	18.4	22.3	IL12	0.700602	10.3	8.9	7.56
	0.791869	21.98	22.23	26.3		0.90125	11.34	16.32	10.45		1.05215	11.2	18.54	21.3		1.04729	8.89	8.7	6.56
	1.37872	32.3	18.98	18.76		1.25701	18.45	17.02	17.54		1.34102	18.5	19.67	21.3		1.36289	11.5	8.8	3.4
	0.98	28.7	20.21	17.45		1.2025	15.43	12.34	6.02		1.60585	22.3	19.9	21.3		1.09844	16.4	9.01	10.3
			20.4	23.8				4.56	5.4				20.3	18.8				10.6	11.3
			22.8	10.3				5.5	10.4				18.2	18				15.3	10.4
			10.3	17.45				11.5	14.9				10.4	18.4				11.1	10.3
			18.6	22.34				18.3	13.9				23.6	17.7				11.5	10.4
				22.3					13.8					17.4					14.3
				20.3					15					3.03					9.2
				6.45					10.4					10.6					8.9

## Sheet: Fig j
			Ctrl	Ctrl	ACLY sgRNA-1	ACLY sgRNA-1	ACLY sgRNA-2	ACLY sgRNA-2
		FGK45	-	+	-	+	-	+
			65.43	187.3	70.5	80.4	58.8	62.2
			55.4	156.4	65.67	67.8	50.4	68.2
			60.32	166.5	62.2	78.3	62.9	66.8

## Sheet: Fig. k
	Il1b
		Ctrl	Ctrl	MDH1 sgRNA-1	MDH1 sgRNA-1	MDH1 sgRNA-2	MDH1 sgRNA-2
	FGK45	-	+	-	+	-	+
		1.16923	21.9655	1.6788	1.92927	1.27922	1.904
		0.930804	17.0626	1.36652	1.29343	1.10238	2.8964
		0.918842	17.1521	0.88869	2.92449	1.57665	2.80703
	Tnf	Ctrl	Ctrl	MDH1 sgRNA-1	MDH1 sgRNA-1	MDH1 sgRNA-2	MDH1 sgRNA-2
	FGK45	-	+	-	+	-	+
		1.05201	5.87262	1.48512	1.51063	1.33449	1.92583
		1.08297	5.28105	1.13772	1.48756	1.41523	2.07215
		0.877735	4.02465	0.714074	1.81923	1.63679	1.38225
	Il6	Ctrl	Ctrl	MDH1 sgRNA-1	MDH1 sgRNA-1	MDH1 sgRNA-2	MDH1 sgRNA-2
	FGK45	-	+	-	+	-	+
		0.889551	6.40383	1.47295	0.985354	1.80818	1.45391
		0.942659	6.27849	1.13848	0.414355	1.4914	1.67432
		1.19254	5.86905	0.970045	1.36616	1.82536	1.33784
	Il12	Ctrl	Ctrl	MDH1 sgRNA-1	MDH1 sgRNA-1	MDH1 sgRNA-2	MDH1 sgRNA-2
	FGK45	-	+	-	+	-	+
		0.985507	9.56637	1.86008	1.76575	2.34149	2.71967
		1.22071	9.79815	1.56763	1.60179	2.13536	3.11039
		0.83124	8.9341	1.3254	2.87506	3.25778	1.92465

[truncated: 4 more sheets: Fig. l, Fig. m, Fig. n, Fig. p]
