# Supplementary material for: CD40 signal rewires fatty acid and glutamine metabolism for stimulating macrophage anti-tumorigenic functions
Source: Nat Immunol. 2023 Feb 23;24(3):452–62. doi: 10.1038/s41590-023-01430-3 (PMC9977680; doi:10.1038/s41590-023-01430-3)
Supplement: Supplementary file 10 — Source data for graphs in Extended Data Fig. 1. [file 41590_2023_1430_MOESM10_ESM.xlsx]

## Sheet: Fig. b
	PBS group	Day o	7	10	13	16
		0	399.591	897.149	2210.81	2617.85
		0	216.218	799.543	2119.78	2436.63
		0	283.945	835.027	1594.32	1786.77
		0	229.365	735.659	1940.37	2013.92
		0	183.949	755.847	1595.71	2308.55
		0	172.997	782.224	1309.28	1729.41
		0	247.677	800.908	1795.04	2213.79
	FGK45 group	Day o	7	10	13	16
		0	276.262	510.13	746.175	720.477
		0	358.037	350.172	625.756	679.526
		0	245.061	341.27	645.089	740.58
		0	516.934	335.079	317.8	346.781
		0	173.408	334.843	547.346	826.342
		0	202.585	465.178	1078.6	1171
		0	295.381	389.445	660.128	621.841

## Sheet: Fig. d
FGK45	-	+
	1.69541	2.27791
	1.3117	3.52367
	0.79237	4.40482
	1.42066	5.788
	1.06009	3.30821
	1.06009	3.30821
	1.02	4.41

## Sheet: Fig. f
	Ctrl	FGK45		PBS	FGK		Ctrl	FGK45		Ctrl	FGK45		Ctrl	FGK45		Ctrl	FGK45
il1b	1.10701	1.90088	tnfa	1.20025	1.92297	il6	0.0146124	1.04399	il12	0.66128	5.36409	cd80	0.879659	1.31717	cd86	0.8966	1.44237
	0.766664	3.59668		0.728668	4.23785		0.0347543	1.41562		0.73884	5.86989		0.856836	2.62561		0.816899	0.533416
	1.17827	2.42279		1.1434	1.33176		0.0885928	1.04491		0.802923	1.93634		0.66588	1.49769		0.197967	1.28984
	0.626332	2.4909		0.732043	4.57585		0.579347	1.12186		0.559612	3.84463		0.874671	1.54462		0.599778	1.32836
	1.29684	1.17691		0.697372	2.34567		0.487171	3.39286		1.42652	3.87045		1.04608	0.867539		1.01572	1.11922
	0.755236	1.48968		0.907519	1.23114		0.808041	1.31267		0.567424	3.27677		0.949342	1.54149		0.878126	1.75625
	1.63014	0.803851		2.15846	4		2.38477	1.48717		2.20763	3.36841		1.12138	1.21		1.0693	1.03706

## Sheet: Fig. g
	Ctrl	FGK45		Ctrl	FGK45		Ctrl	FGK45		Ctrl	FGK45
ArgI	1.93187	0.514057	MrcI	2.19872	0.690956	YmI	0.814131	0.753357	Rentla	1.30006	0.101766
	1.18921	0.742262		1.71532	0.177595		0.884745	0.476783		2.03261	1.11214
	1.43528	0.45376		1.63581	0.793701		1.38831	0.4357		1.63959	0.261219
	0.840896	0.607097		1.35896	1.26795		0.390258	0.64512		0.555747	0.407066
	1.34151	0.63728		1.07549	1.39716		1.2163	0.796916		0.743549	0.753929
	1.10957	0.255253		2.4158	1.19956		0.54431	0.337392		1.09619	0.120952
	3.13834	0.0693481		4.03481	1.1		1.87045	0.457708		2.20763	0.0362092
