# Supplementary material for: CD40 signal rewires fatty acid and glutamine metabolism for stimulating macrophage anti-tumorigenic functions
Source: Nat Immunol. 2023 Feb 23;24(3):452–62. doi: 10.1038/s41590-023-01430-3 (PMC9977680; doi:10.1038/s41590-023-01430-3)
Supplement: Supplementary file 11 — Source data for graphs in Extended Data Fig. 2. [file 41590_2023_1430_MOESM11_ESM.xlsx]

## Sheet: Fig. a
FGK45	-	+
	23378	54631
	23507	58655
	14124	68909
	24819	62904
	20887	54534
	16565	58767

## Sheet: Fig. b
FGK45	-	+
	30378	106313
	30507	116553
	30124	109092

## Sheet: Fig. c
FGK45	-	+
	0.462677	1.68134
	0.448382	1.85402
	0.434001	1.59757

## Sheet: Fig. d
	Ctrl	Ctrl	LPS	LPS	FGK45	FGK45
Glc	-	+	-	+	-	+
	68.5	57.3	112.3	276.3	225.4	189.4
	70.3	60.3	132.3	220.01	205	277.4
	77.3	77.4	109.8	212.76	205.8	214.3

## Sheet: Fig. e
	Ctrl	Ctrl	LPS	LPS	FGK45	FGK45
Glc	-	+	-	+	-	+
ilb	15.2	12.34	22.3	88.3	60.2	60.4
	12.4	15.34	26.4	65.3	55.8	56.5
	17.7	18.34	20.3	76	46.6	55.6
	Ctrl	Ctrl	LPS	LPS	FGK45	FGK45
Glc	-	+	-	+	-	+
tnf	20.3	19.4	45.3	101.2	76.4	90.7
	21.2	18.3	34.4	138.34	88.7	93.4
	22.3	22.2	50.2	112.6	89.9	110.3
	Ctrl	Ctrl	LPS	LPS	FGK45	FGK45
Glc	-	+	-	+	-	+
il6	1.8	2.1	5.34	11.3	8.45	8.34
	2.1	2.03	3.45	12.9	9.21	8.55
	1.7	2.11	5.11	16.3	9.66	10.51
	Ctrl	Ctrl	LPS	LPS	FGK45	FGK45
Glc	-	+	-	+	-	+
il12
	5.4	6.01	8.6	30.43	28.45	27.9
	5.6	5.23	10.2	28.3	29.01	28.4
	5.5	4.87	11.2	30.1	29	30.1
