# Supplementary material for: CD40 signal rewires fatty acid and glutamine metabolism for stimulating macrophage anti-tumorigenic functions
Source: Nat Immunol. 2023 Feb 23;24(3):452–62. doi: 10.1038/s41590-023-01430-3 (PMC9977680; doi:10.1038/s41590-023-01430-3)
Supplement: Supplementary file 12 — Source data for graphs in Extended Data Fig. 3. [file 41590_2023_1430_MOESM12_ESM.xlsx]

## Sheet: Fig. a
Il1b	Ctrl	FGK45	FGK45+iTMZ
	0.965936	20.6776	5.89708
	0.90125	21.4068	5.96441
	1.1487	19.2929	3.83706
	Ctrl	FGK45	FGK45+iTMZ
Tnf
	1.03527	8.39773	1.29235
	0.907519	7.06303	1.37554
	1.06437	8.39773	1.26576
	Ctrl	FGK45	FGK45+iTMZ
Il6
	1.03527	9.00047	3.27161
	0.965936	10.5561	3.31768
	1	9.9163	2.87905
	Ctrl	FGK45	FGK45+iTMZ
Il12
	1.08396	12.6992	4.06575
	1.2406	14.4868	4.29209
	1.05475	12.7875	3.04533

## Sheet: Fig. c
Il1b	Ctrl	Ctrl	Cpt1a sgRNA-1	Cpt1a sgRNA-1	Cpt1a sgRNA-2	Cpt1a sgRNA-2
FGK45	-	+	-	+	-	+
	10.34	45.5	8.67	10.2	12.34	18.3
	8.78	48.1	10.3	11.2	15	10.3
	6.7	35.3	10.4	17.8	17.2	14.2
Tnf	Ctrl	Ctrl	Cpt1a sgRNA-1	Cpt1a sgRNA-1	Cpt1a sgRNA-2	Cpt1a sgRNA-2
FGK45	-	+	-	+	-	+
	77.2	247.3	88.5	90.3	88.3	97.5
	65.3	199.3	80.2	66.5	90.2	70.3
	64.3	220.3	70.2	72	87.3	50.4
Il6	Ctrl	Ctrl	Cpt1a sgRNA-1	Cpt1a sgRNA-1	Cpt1a sgRNA-2	Cpt1a sgRNA-2
FGK45	-	+	-	+	-	+
	2.34	10.34	4.34	3.45	4.02	4.2
	3.01	11.2	3.02	3.33	2.45	4.3
	2.8	9.87	2.89	3.21	3.77	3.5
Il12	Ctrl	Ctrl	Cpt1a sgRNA-1	Cpt1a sgRNA-1	Cpt1a sgRNA-2	Cpt1a sgRNA-2
FGK45	-	+	-	+	-	+
	7.6	30.3	10.32	11.2	10.3	7.56
	7.1	30.1	9.8	7.3	11.2	8.01
	10.34	27.4	6.45	7.8	6.5	7.8

## Sheet: Fig. e
Il1b	Ctrl	FGK45	FGK45+iAMPK
	0.922316	14.4534	3.37137
	1.08925	20.299	2.43401
	0.99539	17.918	2.95536
	Ctrl	FGK45	FGK45+iAMPK
Tnf
	1.03114	15.0631	1.25701
	1.14076	19.6983	2.02792
	0.912025	13.7531	1.53687
	Ctrl	FGK45	FGK45+iAMPK
Il6
	1.03114	6.70938	1.28639
	1.14076	9.73603	1.28639
	0.912025	7.86989	2.14851
	Ctrl	FGK45	FGK45+iAMPK
Il12
	1.08396	12.6992	4.06575
	1.2406	14.4868	4.29209
	1.05475	12.7875	3.04533

## Sheet: Fig. h
Ctrl	Cpt1a sgRNA-1	Cpt1a sgRNA-2
1032	220	118
1212	250	102
1021	253	334
1873	165	403
1879	304	112
1243	582	220
1656	332	201
2776	301	303

## Sheet: Fig. i
	Ctrl+PBS	Ctrl+FGK45	Cpt1a sgRNA+PBS	Cpt1a sgRNA+FGK45		Ctrl+PBS	Ctrl+FGK45	Cpt1a sgRNA+PBS	Cpt1a sgRNA+FGK45		Ctrl+PBS	Ctrl+FGK45	Cpt1a sgRNA+PBS	Cpt1a sgRNA+FGK45		Ctrl+PBS	Ctrl+FGK45	Cpt1a sgRNA+PBS	Cpt1a sgRNA+FGK45
ArgI	1.12701	0.445192	0.442117	0.71326	MrcI	1.21841	0.287882	0.680657	0.783857	YmI	1.48381	0.264865	1.85639	1.93312	Rentle	1.46895	0.5462	0.081322	2.03849
	0.764453	0.101005	0.733312	0.158494		1.36131	0.396392	0.671286	0.714497		1.36608	0.775024	1.45649	1.48824		1.01924	0.431473	1.26581	0.468948
	0.878126	0.445192	0.364124	0.439063		0.471392	0.643941	0.719467	0.714497		1.90281	0.132432	1.67307	3.32303		0.94442	0.265806	0.309371	0.502606
	1.3218	0.137024	0.344482	0.262884		1.27899	0.386671	0.121166	0.21841		1.96761	0.994815	0.854114	1.24186		2.2153	0.998269	1.0122	0.064146
	0.361483	0.200615	1.18263	0.084905		0.738157	0.735077	0.561558	0.802181		2.25069	0.079081	0.404441	1.06733		4.2693	0.543433	1.87125	0.263158
	1.25876	0.011695	0.219455	0.84792		0.902501	0.075992	0.502501	0.267513		1.83741	0.564091	0.744323	0.560195		1.04536	0.022005	0.792235	0.276241
	1.28521	0.10747	0.277777	1.04391		0.551717	0.733058	0.574004	0.940826		1.08975	0.298997	1.20916	1.13603		0.98214	0.196691	0.837406	0.247243
	1.60436	0.023389	0.363997	0.044873		1.88165	1.08072	0.445932	0.567228		1.9355	0.225938	0.714002	2.3198		1.3002	0.00811	0.387965	0.079881
	1.06585	0.10897	0.250347	0.642603		1.44593	0.679243	0.59447	0.604362		1.63025	0.521007	1.57353	0.81832		0.759962	0.071496	0.488645	0.022313
