# Supplementary material for: CD40 signal rewires fatty acid and glutamine metabolism for stimulating macrophage anti-tumorigenic functions
Source: Nat Immunol. 2023 Feb 23;24(3):452–62. doi: 10.1038/s41590-023-01430-3 (PMC9977680; doi:10.1038/s41590-023-01430-3)
Supplement: Supplementary file 13 — Source data for graphs in Extended Data Fig. 4. [file 41590_2023_1430_MOESM13_ESM.xlsx]

## Sheet: Fig. a
Il1b	Ctrl	Ctrl	ACLYa sgRNA-1	ACLYa sgRNA-1	ACLYa sgRNA-2	ACLYa sgRNA-2
FGK45	-	+	-	+	-	+
	3.21	28.31	3.45	6.56	2.56	7.1
	5.03	30.3	3.01	10.01	3.11	4.32
	4.32	25.32	5.45	7.56	6.012	7.3
Tnf	Ctrl	Ctrl	ACLYa sgRNA-1	ACLYa sgRNA-1	ACLYa sgRNA-2	ACLYa sgRNA-2
FGK45	-	+	-	+	-	+
	50.34	202.2	65.4	86.5	76.5	56.4
	23.3	168.6	66.21	53.4	88.54	65.4
	34.4	223.3	45.5	76.4	56.6	32.7
Il6	Ctrl	Ctrl	ACLYa sgRNA-1	ACLYa sgRNA-1	ACLYa sgRNA-2	ACLYa sgRNA-2
FGK45	-	+	-	+	-	+
	1.2	8.45	3.32	2.34	3.89	2.43
	2.45	6.56	3.1	4.11	3.21	4.34
	1.87	7.02	1.89	3.89	3.66	5.01
Il12	Ctrl	Ctrl	ACLYa sgRNA-1	ACLYa sgRNA-1	ACLYa sgRNA-2	ACLYa sgRNA-2
FGK45	-	+	-	+	-	+
	5.01	22.23	6.54	8.45	2.21	5.43
	2.34	18.6	3.11	2.82	5.56	3.77
	5.49	28.1	3.89	5.01	5.88	3.82

## Sheet: Fig. b
Ctrl	ACLYa sgRNA-1	ACLYa sgRNA-2
1765	203	331
3102	330	332
2765	544	405
2209	509	404
2109	606	338
2566	897	553
1055	765	501
1900	603	532

## Sheet: Fig. c
	Ctrl+PBS	Ctrl+FGK45	ACLYa sgRNA	ACLYa sgRNA+FGK45		Ctrl+PBS	Ctrl+FGK45	ACLYa sgRNA	ACLYa sgRNA+FGK45		Ctrl+PBS	Ctrl+FGK45	ACLYa sgRNA	ACLYa sgRNA+FGK45		Ctrl+PBS	Ctrl+FGK45	ACLYa sgRNA	ACLYa sgRNA+FGK45
ArgI	1.01	0.48	1.23	1.34	MrcI	1.02	0.34	1.21	1.21	YmI	1	0.67	1.21	1.23	Rentle	0.87	0.45	1.21	1.02
	0.89	0.55	1.02	1.23		1.23	0.45	1.2	1.02		1.21	0.54	1.09	1.21		1.23	0.54	1.89	1.02
	1.23	0.28	0.78	0.89		1.02	0.54	1.08	1.08		1.09	0.56	1.32	1.21		1.23	0.23	1.02	1.21
	0.78	0.35	1.32	1.21		0.89	0.65	1.03	1.23		0.98	0.61	1.21	1.09		1.09	0.23	1.23	1.23
	1.2	0.23	1.11	1.23		1.21	0.32	0.97	1.21		0.92	0.31	1.1	1.03		1.02	0.29	1.02	1.02
	1.01		1.23	1.23		1.23		0.89	0.97		1.32		1.2	1.23		1.03		1.03	1.32
	0.96		1.02	1.02		0.98		0.89	1.06		1.11		1.04	1.07		1.1		0.87	0.85
			1.56			1.34		1.34					0.8					0.81

## Sheet: Fig. d
	Control			FGK45
Citrate(M2)	0.352	0.376	0.365	0.423	0.432	0.426
α-KG (M2)	0.137	0.135	0.138	0.168	0.175	0.175
Succinate (M2)	0.117	0.109	0.104	0.145	0.145	0.141
Fumarate (M2)	0.113	0.114	0.116	0.136	0.128	0.133
Malate (M2)	0.122	0.129	0.127	0.147	0.146	0.141
