# Supplementary material for: CD40 signal rewires fatty acid and glutamine metabolism for stimulating macrophage anti-tumorigenic functions
Source: Nat Immunol. 2023 Feb 23;24(3):452–62. doi: 10.1038/s41590-023-01430-3 (PMC9977680; doi:10.1038/s41590-023-01430-3)
Supplement: Supplementary file 14 — Source data for graphs in Extended Data Fig. 5. [file 41590_2023_1430_MOESM14_ESM.xlsx]

## Sheet: Fig. a
	Ctrl	FGK45	FGK45+ETO
	30.2	140.4	56
	43.5	165	75
	38.5	157	65

## Sheet: Fig. b
Ctrl	FGK45	FGK45+iAMPK
56.5	220.3	92.3
62.4	207.2	86.8
30.4	259.8	87.9

## Sheet: Fig. c
FGK45	Samples		Lac con.
-	Ctrl		55.4	45.1	55.8
+	Ctrl		330	276.7	336.6
-	LDHA-1 KO		44.2	68.5	55.8
+	LDHA-1 KO		60.3	66.7	79.6
-	LDHA-4 KO		35.4	33.3	55.7
+	LDHA-4 KO		56.6	67.7	78.5

## Sheet: Fig. d
Il1b	Ctrl	Ctrl	LDHA sgRNA-1	LDHA sgRNA-1	LDHA sgRNA-2	LDHA sgRNA-2
FGK45	-	+	-	+	-	+
	11	50.4	8.3	16.34	10.34	16.34
	14.08	47.32	10.1	18.34	11.1	18.74
	10.3	50.4	8.4	15.98	9.78	16.34
Tnf	Ctrl	Ctrl	LDHA sgRNA-1	LDHA sgRNA-1	LDHA sgRNA-2	LDHA sgRNA-2
FGK45	-	+	-	+	-	+
	13.2	165.3	22.4	54.34	33.45	63.4
	11.3	129.7	26.56	33.89	22.45	66.4
	15.55	158.4	33.45	60.5	29.8	45.3
Il6	Ctrl	Ctrl	LDHA sgRNA-1	LDHA sgRNA-1	LDHA sgRNA-2	LDHA sgRNA-2
FGK45	-	+	-	+	-	+
	1.1	4.2	1.23	2.32	0.89	2.2
	0.98	4.99	1.09	1.89	1.12	1.99
	1.29	5.4	1.11	1.78	1.09	1.28
Il12
FGK45	-	+	-	+	-	+
	2.23	35.3	3.4	3.45	3.54	3.43
	2.1	30.34	2.8	4.01	3.5	5.01
	1.02	28.8	2.01	4.54	1.02	5.21

## Sheet: Fig. e
Il1b	Ctrl	FGK45	FGK45+iAMPK
	0.922316	14.4534	3.37137
	1.08925	20.299	2.43401
	0.99539	17.918	2.95536
	Ctrl	FGK45	FGK45+iAMPK
Tnf
	1.03114	15.0631	1.25701
	1.14076	19.6983	2.02792
	0.912025	13.7531	1.53687
	Ctrl	FGK45	FGK45+iAMPK
Il6
	1.03114	6.70938	1.28639
	1.14076	9.73603	1.28639
	0.912025	7.86989	2.14851
	Ctrl	FGK45	FGK45+iAMPK
Il12
	1.08396	12.6992	4.06575
	1.2406	14.4868	4.29209
	1.05475	12.7875	3.04533

## Sheet: Fig. f
Ctrl	LDHAcKO
6	1.2
7.3	2.2
4.3	1.8
6.4	1.3
6.6	2.3

## Sheet: Fig. g
	Ctrl+PBS	Ctrl+FGK45	LDHAcKO	LDHAcKO		Ctrl+PBS	Ctrl+FGK45	LDHAcKO	LDHAcKO		Ctrl+PBS	Ctrl+FGK45	LDHAcKO	LDHAcKO		Ctrl+PBS	Ctrl+FGK45	LDHAcKO	LDHAcKO
ArgI	0.776469	0.65293	0.556711	0.51943	MrcI	1.02811	0.668964	0.435275	0.31864	YmI	0.962594	0.00341239	0.49141	0.905244	Rentle	0.917004	0.505226	0.401925	0.792784
	1.28788	0.0449667	0.526681	0.382889		0.972655	0.273573	0.423373	0.628507		1.03886	0.152301	0.680657	1.54346		1.09051	0.70466	0.65293	0.936272
	1	0.436786	0.554785	0.639493		1	0.356013	0.31864	0.273573		0.976	0.0100616	1.321	0.828656		1	0.541488	0.817902	0.72951
	1.39474	0.602904	0.524785	0.350726		0.655197	0.143587	0.32864	0.432269		1	0.013139	1.95884	1.23971		0.97942	0.435275	0.543	0.882703
		0.162668		0.216176			0.514057		0.678302		1.87905	0.013139		2.23457			0.673617		0.82932
		0.578344					0.343885					0.0253829					0.473029

## Sheet: Fig. i
il1b promoter	Ctrl	Ctrl	LDHA sgRNA-1	LDHA sgRNA-1	LDHA sgRNA-2	LDHA sgRNA-2
FGK45	-	+	-	+	-	+
	0.21	0.57	0.23	0.33	0.31	0.25
	0.22	0.67	0.28	0.32	0.33	0.27
	0.32	0.72	0.32	0.26	0.28	0.22
il6 promoter	Ctrl	Ctrl	LDHA sgRNA-1	LDHA sgRNA-1	LDHA sgRNA-2	LDHA sgRNA-2
FGK45	-	+	-	+	-	+
	0.56	1.56	0.45	0.51	0.43	0.52
	0.32	1.76	0.51	0.48	0.52	0.73
	0.44	1.32	0.43	0.32	0.61	0.59
Il12 enhancer
FGK45	-	+	-	+	-	+
	0.67	1.12	0.55	0.67	0.57	0.61
	0.72	1.09	0.61	0.52	0.56	0.63
	0.65	1.23	0.68	0.61	0.67	0.66

## Sheet: Fig. j
il1b promoter	Ctrl	Ctrl	LDHA sgRNA-1	LDHA sgRNA-1	LDHA sgRNA-2	LDHA sgRNA-2
FGK45	-	+	-	+	-	+
	0.21	0.66	0.33	0.38	0.41	0.21
	0.12	0.87	0.37	0.33	0.28	0.32
	0.28	0.61	0.33	0.27	0.32	0.41
il6 promoter	Ctrl	Ctrl	LDHA sgRNA-1	LDHA sgRNA-1	LDHA sgRNA-2	LDHA sgRNA-2
FGK45	-	+	-	+	-	+
	0.65	1.31	0.87	0.77	0.65	0.43
	0.53	1.89	0.67	0.65	0.65	0.65
	0.58	2.01	0.76	0.88	0.23	0.82
Il12 enhancer
FGK45	-	+	-	+	-	+
	1.23	2.34	1.02	1.1	1.21	1.41
	1.32	2.31	1.03	1.28	1.22	1.32
	1.09	2.01	1.21	1.23	1.28	1.28

## Sheet: Fig. k
Il1b	Ctrl	Ctrl	LDHAcKO	LDHAcKO	LDHAcKO	LDHAcKO
FGK45	-	+	-	+	+	+
			-	-	lactate supply	Acetate supply
	1.13027	11.2096	3.08799	2.8219	0.838368	10.5317
	0.950439	11.4452	0.695762	2.12383	0.777366	9.36103
	0.93088	15.4193	1.04006	1.0297	1.01139	12.6992
tnf	Ctrl	Ctrl	LDHAcKO	LDHAcKO	LDHAcKO	LDHAcKO
FGK45	-	+	-	+	+	+
			-	-	lactate supply	Acetate supply
	0.918064	2.82324	0.162292	0.172739	0.158952	2.72383
	1.17013	2.30804	0.338368	0.512871	0.254664	1.98191
	0.93088	2.86845	0.307076	0.258219	0.557354	1.97013
Il6	Ctrl	Ctrl	LDHAcKO	LDHAcKO	LDHAcKO	LDHAcKO
FGK45	-	+	-	+	+	+
			-	-	lactate supply	Acetate supply
	0.948246	6.24774	2.62685	2.01857	1.31342	3.93634
	1.11987	5.06522	1.66588	1.39797	0.966537	3.68926
	0.941696	6.59188	2.06098	1.22547	0.902923	5.07474
Il12	Ctrl	Ctrl	LDHAcKO	LDHAcKO	LDHAcKO	LDHAcKO
FGK45	-	+	-	+	+	+
			-	-	lactate supply	Acetate supply
	0.911722	5.03731	0.549681	0.557354	0.47522	4.08012
	1.10701	4.81085	0.256435	0.777366	0.766664	4.56555
	0.990801	4.88775	0.52003	0.39685	0.362654	4.9816
