# Supplementary material for: CD40 signal rewires fatty acid and glutamine metabolism for stimulating macrophage anti-tumorigenic functions
Source: Nat Immunol. 2023 Feb 23;24(3):452–62. doi: 10.1038/s41590-023-01430-3 (PMC9977680; doi:10.1038/s41590-023-01430-3)
Supplement: Supplementary file 15 — Source data for graphs in Extended Data Fig. 6. [file 41590_2023_1430_MOESM15_ESM.xlsx]

## Sheet: Fig. a
Il1b
	Ctrl	Ctrl	GLS sgRNA-1	GLS sgRNA-1	GLS sgRNA-2	GLS sgRNA-2
FGK45	-	+	-	+	-	+
	1.40769	26.1343	2.66352	4.47949	0.326088	3.01746
	1.06683	25.0148	1.81924	6.51305	0.961483	4.15064
	0.66588	29.7194	3.05958	2.31873	0.66588	3.58838
Tnf	Ctrl	Ctrl	GLS sgRNA-1	GLS sgRNA-1	GLS sgRNA-2	GLS sgRNA-2
FGK45	-	+	-	+	-	+
	1.00928	12.1538	0.442372	1.25122	0.825496	1.41719
	0.961483	12.9361	0.621288	1.15936	0.848704	0.872312
	1.03049	10.9536	0.508152	1.58374	1.00928	0.306367
Il6	Ctrl	Ctrl	GLS sgRNA-1	GLS sgRNA-1	GLS sgRNA-2	GLS sgRNA-2
FGK45	-	+	-	+	-	+
	0.983957	6.26585	0.577009	0.251158	0.614152	2.06093
	1.08423	6.90034	0.527289	0.569066	0.766664	1.23685
	0.937354	8.5544	0.292532	0.40239	0.92445	1.13027
Il12	Ctrl	Ctrl	GLS sgRNA-1	GLS sgRNA-1	GLS sgRNA-2	GLS sgRNA-2
FGK45	-	+	-	+	-	+
	1.07923	9.02949	1.89211	3.55537	1.21419	3.89062
	0.965936	8.82108	1.60214	2.07053	1.39474	2.34567
	0.959264	10.7034	1.3566	1.89211	0.817902	2.56685

## Sheet: Fig. b
	Ctrl	Ctrl	GLS sgRNA-1	GLS sgRNA-1	GLS sgRNA-2	GLS sgRNA-2
FGK45	-	+	-	+	-	+
	A	B	C	D	E	F
OCR	time (min)	6	12	18	24	30	36	42	48	54	60	66	72	78	84	90	96
	A	38.2062	38.8111	38.9349	32.0787	10.5396	10.1216	10.0774	37.2766	38.0255	37.0589	5.30518	4.88743	4.68819	5.65683	4.63227	4.32523
		40.9533	44.4228	44.8788	45.4576	14.5724	14.0022	13.6635	68.9684	58.2939	53.8634	6.76111	7.0466	6.75147	7.87835	6.41924	6.19232
		45.1889	45.5606	45.8153	45.3379	15.4734	15.4322	15.1489	38.3859	40.802	38.5332	6.76829	6.64401	6.34809	8.24127	7.1263	6.46309	Basal OCR
		33.0143	33.4111	33.6611	33.9315	9.57734	9.60148	9.51419	30.8591	29.8092	28.8358	4.82966	4.79091	4.72739	5.9799	4.9728	4.31655
																			Ctrl	Ctrl	GLS sgRNA-1	GLS sgRNA-1	GLS sgRNA-2	GLS sgRNA-2
	B	58.4519	57.527	58.463	59.2401	19.7617	19.1458	18.486	68.2283	81.2338	77.3486	7.23773	7.7662	6.96862	8.92146	7.49333	7.24648	FGK45	-	+	-	+	-	+
		46.569	46.5221	47.338	48.3906	17.5704	17.1581	16.6626	83.8765	84.2275	80.473	9.65225	9.69206	8.98113	10.5212	8.58033	7.70244		A	B	C	D	E	F
		49.7257	48.6975	49.3369	49.5747	17.0146	16.5677	16.2261	89.8518	82.6668	84.4851	8.74354	9.5175	9.068	10.4028	8.26377	7.90903
		51.3111	50.9948	51.4963	52.048	17.6204	17.8228	17.1076	88.5047	78.4251	78.8583	8.18287	8.97009	8.63448	9.8561	8.38371	7.44025		38.6507	58.1473	35.6241	33.3422	32.1532	34.7464
																			43.4183	46.8097	37.2106	40.697	39.4183	31.3331
	C	35.1158	35.8516	35.905	37.4623	14.115	14.0526	13.0717	44.0951	40.2466	40.2411	3.73422	3.67888	3.24474	3.65674	3.20513	2.78676		45.5216	49.2533	37.1885	37.7785	35.2996	42.7603
		35.1158	35.8516	35.905	37.4623	14.115	14.0526	13.0717	44.0951	40.2466	40.2411	3.73422	3.67888	3.24474	3.65674	3.20513	2.78676		33.3621	51.2674	37.1885	33.3492	42.7267	40.6923
		36.0193	37.5825	38.0299	36.5475	17.3931	17.2791	16.7812	37.0424	45.8046	43.0917	8.42008	8.18038	7.87806	8.19558	7.05739	6.80282	Average	40.2382	51.3694	36.8029	36.2917	37.3994	37.383
		35.7229	37.6965	38.146	39.0249	18.1893	18.001	17.1561	43.8589	38.4702	35.4363	9.05846	8.8621	8.49611	9.00179	8.04627	7.42883
	D	33.0186	33.7955	33.2127	12.6653	13.6208	13.9541	38.7862	38.2117	38.7038	7.13818	7.60366	7.13673	7.05119	6.42497	6.02985	5.09
		40.5949	40.8465	40.6496	40.0931	17.1012	17.0031	16.3178	33.0135	31.118	31.252	6.64495	6.50814	6.04932	6.9654	6.06112	5.57933
		37.6301	37.7152	37.99	38.08	13.7994	13.6241	13.3269	38.8457	38.1141	41.1386	6.95591	6.80083	6.22528	7.17236	6.13277	5.68138
		33.0677	33.4428	33.5369	33.8125	12.1248	11.8573	11.798	45.7998	41.0681	40.9604	6.42922	6.48329	6.31721	6.8128	6.14035	5.60622
	E	32.6047	32.5673	31.2876	28.6126	30.0547	29.9466	49.0268	52.0799	50.9707	19.1406	21.4788	19.2465	22.2014	19.9268	17.892	6.78
		39.2573	39.3502	39.6474	40.2303	18.4439	18.7279	17.6243	34.356	33.26	34.9356	8.77621	8.85101	8.4453	9.26223	8.23167	7.77711
		35.0152	35.4427	35.4409	36.3998	14.827	15.0216	14.4126	24.3449	29.8428	27.2647	7.20986	7.33933	6.86557	7.51219	6.45805	5.98257
		42.45	42.6416	43.0884	43.7626	16.2592	16.5496	15.8931	34.3444	29.3785	38.2739	7.86379	8.35577	8.07912	8.4432	7.41439	6.67488
	F	33.4374	36.2203	34.5816	16.4438	17.3289	18.2859	34.4948	37.3914	35.1047	10.3822	11.4335	10.6694	10.9914	9.8699	9.79466	5.65
		30.1396	31.9093	31.9503	32.488	12.9766	13.0381	12.1362	33.3929	28.4055	36.2836	3.19494	5.86822	11.8629	10.5356	10.8586	5.77571
		42.2547	42.7778	43.2484	43.7424	15.5065	15.6746	15.573	36.2844	34.5273	38.275	7.35339	7.34755	6.85509	7.08246	6.1361	5.96265
		40.778	40.8429	40.4561	40.0956	14.6494	14.5257	14.1405	34.4755	31.3303	30.8935	6.10385	6.02283	5.7483	6.29778	5.44735	4.97487

## Sheet: Fig. c
	Ctrl	Ctrl	GLS sgRNA-1	GLS sgRNA-1	GLS sgRNA-2	GLS sgRNA-2
FGK45	-	+	-	+	-	+
	3.7	6.3	3.2	3.5	2.8	4.7
	3.3	7.4	3.8	3.8	3.8	3.3
	3.1	6.1	2.8	4	3.6	4.1

## Sheet: Fig. d
	Ctrl	Ctrl	GLS sgRNA-1	GLS sgRNA-1	GLS sgRNA-2	GLS sgRNA-2
FGK45	-	+	-	+	-	+
	A	B	C	D	E	F
ECAR	time (min)	6	12	18	24	30	36	42	48	54	60	66	72	78	84	90	96
	A	14.8244	14.1661	14.5772	14.6501	25.3443	34.3225	35.966	35.97	37.1934	39.6869	40.8693	38.0363	42.0701	7.87934	8.17514	7.36953
		17.9116	18.3941	17.8168	17.973	22.4299	28.6542	30.9161	43.7194	42.6623	40.8711	42.1292	39.7928	38.7712	5.77982	7.31149	5.98879
		19.3701	18.3302	18.3537	18.101	23.5232	30.6739	31.1592	44.3003	45.903	50.1627	47.1071	43.8179	44.1739	5.79257	6.89784	6.08773	Basal ECAR
		16.4356	15.6613	15.7709	16.4268	28.0284	34.8345	36.654	39.1354	42.1579	46.1919	42.7799	46.1875	45.4284	9.66894	8.72864	7.41295
																			Ctrl	Ctrl	GLS sgRNA-1	GLS sgRNA-1	GLS sgRNA-2	GLS sgRNA-2
	B	38.2457	40.9945	43.1607	44.449	37.2912	37.7514	37.6572	54.2403	54.4295	54.983	48.967	53.3082	45.6335	8.12327	7.773	6.70821	FGK45	-	+	-	+	-	+
		42.246	40.1665	43.3634	43.6717	37.476	38.018	37.4776	64.7005	65.6643	65.9798	57.9109	55.0291	56.8087	10.2019	9.84511	8.47399		A	B	C	D	E	F
		43.5766	46.5441	38.1199	39.3177	39.49	39.1898	35.4866	64.1487	74.6336	73.4435	64.1559	56.2534	63.4514	16.5498	13.7165	11.7106
		42.7625	39.1277	46.649	41.6254	38.9668	39.3188	38.9306	55.526	54.8856	54.2445	58.3983	55.5918	52.0831	18.5811	17.7346	16.4963		14.5226	40.8003	13.5542	15.3516	13.2152	16.0614
																			18.0409	41.9253	12.9967	15.5112	12.0789	14.2959
	C	12.8795	12.2845	12.1522	12.3869	21.1956	27.7576	29.3703	34.7776	35.7458	35.2772	33.1572	31.3184	30.2903	5.28528	5.77819	5.34689		18.6847	42.7469	12.4387	14.6065	13.8831	15.2345
		15.1635	12.7024	12.7968	13.0322	24.3992	30.4453	31.501	39.0146	40.6895	39.4562	38.6855	36.3274	34.7311	6.97414	7.41089	6.64383		15.9559	42.8464	12.4387	15.3516	13.059	15.1973
		13.1437	12.4779	13.3685	14.5763	23.684	28.1042	29.6549	40.6063	41.7873	42.61	39.2932	38.4814	37.696	9.56415	7.83355	6.65241
		12.8795	12.2845	12.1522	12.3869	21.1956	27.7576	29.3703	34.7776	35.7458	35.2772	33.1572	31.3184	30.2903	5.28528	5.77819	5.34689
	D	15.3139	15.7836	14.9573	15.878	24.5706	25.6195	23.4957	39.7646	38.2344	37.8097	37.5967	36.012	35.1859	6.98468	6.08732	5.40432
		16.5226	14.8543	15.1568	15.5717	28.6686	29.3029	24.9411	35.5722	33.5208	33.2274	33.5548	32.0259	31.1365	6.29158	5.64646	4.73271
		15.3855	13.9623	14.4717	15.4036	23.6045	26.8843	28.4903	32.9179	32.2493	32.4145	32.62	31.1063	30.0867	5.27571	5.33562	4.59114
		15.3139	15.7836	14.9573	15.878	24.5706	25.6195	23.4957	39.7646	38.2344	37.8097	37.5967	36.012	35.1859	6.98468	6.08732	5.40432
	E	13.0321	13.1364	13.4771	13.616	21.5574	28.3096	29.4126	36.7887	36.1883	35.9226	33.4029	30.9025	30.5451	8.32825	7.32517	6.46641
		13.15	11.6393	11.4474	12.1714	19.6542	25.4046	27.3363	36.8497	38.2214	37.5722	34.1041	32.2042	29.7595	7.49075	7.35326	6.17836
		14.1395	13.5911	13.9186	14.7374	21.5047	26.9245	28.8901	39.1062	39.0732	39.4219	38.8261	36.6105	35.5179	9.23402	8.2808	6.7911
		13.4405	12.7889	12.9477	13.5083	20.9054	26.8796	28.5463	37.5816	37.8276	37.6389	35.4444	33.239	31.9408	8.35101	7.65308	6.47862
	F	16.2378	16.7985	15.148	15.9203	26.2845	25.9538	24.4878	38.5287	34.6522	34.5382	34.9554	33.7001	33.2191	8.5664	6.30023	5.30216
		16.1788	13.0006	13.7084	14.2367	23.8098	28.4524	26.769	33.869	31.0015	28.1163	30.9293	29.1511	27.8191	6.08221	5.24308	4.61104
		15.6141	14.3973	15.6921	16.57	25.6736	30.2163	28.3435	33.9344	31.6356	31.1255	32.6697	28.7087	29.1879	8.64007	6.0335	4.94069
		16.0102	14.7321	14.8495	15.5757	25.2559	28.2075	26.5334	35.4441	32.4297	31.26	32.8515	30.52	30.0754	7.76289	5.85893	4.9513

## Sheet: Fig. e
	Ctrl	Ctrl	GLS sgRNA-1	GLS sgRNA-1	GLS sgRNA-2	GLS sgRNA-2
FGK45	-	+	-	+	-	+
	50.3	98.4	33.8	33.5	32.3	32.2
	45.6	88.3	30.4	26.7	28.9	26.6
	48.7	80.4	32.9	33.1	33.3	30.8

## Sheet: Fig. f
Il1b	Ctrl	FGK45	iPEPCK
	0.997692	18.9834	20.0658
	0.97041	17.3476	17.8353
	1.03288	20.6299	17.8353
	Ctrl	FGK45	iPEPCK
Tnf
	0.988514	5.23785	4.84593
	0.909618	6.51305	4.66971
	1.11214	5.2537	5.86989
	Ctrl	FGK45	iPEPCK
Il6
	1.14605	11.8488	10.8278
	0.788218	14.689	11.5248
	1.10701	12.966	13.8007
	Ctrl	FGK45	iPEPCK
Il12
	1.08925	6.66994	5.57361
	1.00928	8.0185	6.24773
	0.909618	6.51305	6.9323

## Sheet: Fig. h
Il1b
	Ctrl	Ctrl	MDH1 sgRNA-1	MDH1 sgRNA-1	MDH1 sgRNA-2	MDH1 sgRNA-2
FGK45	-	+	-	+	-	+
	8.56	56	10.3	10.34	8.5	10.3
	4.56	50.5	12.34	12.3	10.3	12.1
	4.5	38.6	13.27	12.1	11.2	18.3
Tnf	Ctrl	Ctrl	MDH1 sgRNA-1	MDH1 sgRNA-1	MDH1 sgRNA-2	MDH1 sgRNA-2
FGK45	-	+	-	+	-	+
	20.3	203.2	30.3	21.3	32.3	40.3
	22.1	208.3	30.3	33.2	23.9	33.4
	18.3	245.4	22.3	22.3	30.2	42.2
Il6	Ctrl	Ctrl	MDH1 sgRNA-1	MDH1 sgRNA-1	MDH1 sgRNA-2	MDH1 sgRNA-2
FGK45	-	+	-	+	-	+
	1.23	8.45	3.2	4.3	3.2	3.3
	2.2	9.3	2.3	2.3	3.1	3.4
	1.8	7.23	2.1	3.3	2.1	4.2
Il12	Ctrl	Ctrl	MDH1 sgRNA-1	MDH1 sgRNA-1	MDH1 sgRNA-2	MDH1 sgRNA-2
FGK45	-	+	-	+	-	+
	5.3	12.3	3.2	4.3	3.5	3.4
	3.8	11.5	3.1	2.3	2.1	4.3
	3.2	13.3	1.2	1.8	2.9	3.8
