# Supplementary material for: CD40 signal rewires fatty acid and glutamine metabolism for stimulating macrophage anti-tumorigenic functions
Source: Nat Immunol. 2023 Feb 23;24(3):452–62. doi: 10.1038/s41590-023-01430-3 (PMC9977680; doi:10.1038/s41590-023-01430-3)
Supplement: Supplementary file 16 — Source data for graphs in Extended Data Fig. 7. [file 41590_2023_1430_MOESM16_ESM.xlsx]

## Sheet: Fig. a
	Control (0hr)			FGK45 (0hr)			ACLY inhibitor (0hr)			Control (3hr)			FGK45 (3hr)			ACLY inhibitor (3hr)
Citrate(M4)	0.084	0.099	0.086	0.089	0.088	0.107	0.11	0.107	0.095	0.179	0.175	0.173	0.281	0.274	0.267	0.262	0.256	0.26
Citrate(M5)	0.023	0.02	0.018	0.018	0.016	0.017	0.023	0.019	0.023	0.036	0.04	0.038	0.081	0.088	0.088	0.062	0.062	0.061
Fumarate(M4)	Control (0hr)			FGK45 (0hr)			ACLY inhibitor (0hr)			Control (3hr)			FGK45 (3hr)			ACLY inhibitor (3hr)
	0.029	0.023	0.018	0.026	0.022	0.019	0.026	0.023	0.023	0.047	0.054	0.036	0.172	0.125	0.129	0.045	0.038	0.034
	Control (0hr)			FGK45 (0hr)			ACLY inhibitor (0hr)			Control (3hr)			FGK45 (3hr)			ACLY inhibitor (3hr)
Malate(M4)	0.123	0.137	0.123	0.133	0.129	0.147	0.163	0.163	0.152	0.249	0.248	0.248	0.388	0.386	0.383	0.352	0.344	0.35
	Control (0hr)			FGK45 (0hr)			ACLY inhibitor (0hr)			Control (3hr)			FGK45 (3hr)			ACLY inhibitor (3hr)
Pyruvate(M3)	0.013	0.019	0.023	0.02	0.025	0.026	0.027	0.017	0.014	0.051	0.067	0.059	0.096	0.103	0.099	0.067	0.069	0.079
	Control (0hr)			FGK45 (0hr)			ACLY inhibitor (0hr)			Control (3hr)			FGK45 (3hr)			ACLY inhibitor (3hr)
Succinate(M4)	0.024	0.037	0.033	0.047	0.052	0.054	0.113	0.113	0.113	0.08	0.1	0.076	0.393	0.386	0.371	0.339	0.315	0.314
Lactate(M3)	Control (0hr)			FGK45 (0hr)			ACLY inhibitor (0hr)			Control (3hr)			FGK45 (3hr)			ACLY inhibitor (3hr)
	0.004	0.005	0.005	0.006	0.004	0.005	0.002	0.002	0.003	0.008	0.015	0.01	0.017	0.018	0.02	0.015	0.014	0.015
Glutamine(M5)	Control (0hr)			FGK45 (0hr)			ACLY inhibitor (0hr)			Control (3hr)			FGK45 (3hr)			ACLY inhibitor (3hr)
	0.955	0.948	0.951	0.945	0.951	0.927	0.941	0.947	0.955	0.934	0.945	0.939	0.971	0.965	0.97	0.958	0.954	0.958
Malate(M3)	Control (0hr)			FGK45 (0hr)			ACLY inhibitor (0hr)			Control (3hr)			FGK45 (3hr)			ACLY inhibitor (3hr)
	0.018	0.025	0.018	0.018	0.022	0.02	0.028	0.026	0.024	0.048	0.044	0.047	0.072	0.071	0.072	0.059	0.057	0.056
	Control (0hr)			FGK45 (0hr)			ACLY inhibitor (0hr)			Control (3hr)			FGK45 (3hr)			ACLY inhibitor (3hr)
Lactate(M2)	0.004	0.004	0.003	0.002	0.003	0.004	0.002	0.001	0.005	-3e-05	0.009	0.008	0.006	0.0146	0.0154	0.003	0.003	0.006
Pyruvate (M2)	Control (0hr)			FGK45 (0hr)			ACLY inhibitor (0hr)			Control (3hr)			FGK45 (3hr)			ACLY inhibitor (3hr)
	0.007	0.003	0.003	0.005	0.005	0.005	0.007	0.005	0.005	0.023	0.024	0.022	0.034	0.033	0.031	0.035	0.031	0.027

## Sheet: Fig. b
	Ctrl	FGK45
	38.79	54.5
	46.36	54.84
	47.15	59.74

## Sheet: Fig. c
	Ctrl	FGK45	FGK45+iACLY
	7.51	16.55	7.76
	7.47	7.97	15.32
	4.76	13.07	8.19
